# Supplementary material for: Solvate-free bis­(triphenylphosphine)iminium chloride
Source: Acta Crystallogr Sect E Struct Rep Online. 2010 Nov 17;66(Pt 12):o3185. doi: 10.1107/S1600536810046325 (PMC3011587; doi:10.1107/S1600536810046325)
Supplement: Supplementary file 2 [file e-66-o3185-Isup2.hkl]

#
# h,k,l, Fc-squared, Fo-squared, sigma(Fo-squared) and status flag
#
data_I
_shelx_title ' ck-ru-07 in C2/c'
_shelx_refln_list_code          4
_shelx_F_calc_maximum      407.24
_exptl_crystal_F_000      1200.00
_reflns_d_resolution_high  0.8410
 
loop_
 _symmetry_equiv_pos_as_xyz
 'x, y, z'
 '-x, y, -z+1/2'
 'x+1/2, y+1/2, z'
 '-x+1/2, y+1/2, -z+1/2'
 '-x, -y, -z'
 'x, -y, z-1/2'
 '-x+1/2, -y+1/2, -z'
 'x+1/2, -y+1/2, z-1/2'
 
_cell_length_a    15.0939
_cell_length_b    10.4988
_cell_length_c    18.6150
_cell_angle_alpha  90.000
_cell_angle_beta   99.064
_cell_angle_gamma  90.000
 
_shelx_F_squared_multiplier     1.000
 
loop_
 _refln_index_h
 _refln_index_k
 _refln_index_l
 _refln_F_squared_calc
 _refln_F_squared_meas
 _refln_F_squared_sigma
 _refln_observed_status
   2   0   0    15234.81    15871.26    614.21 o
   4   0   0     1573.25     1451.25     69.27 o
   6   0   0      206.81      174.66     47.20 o
   8   0   0      346.13      401.44     28.95 o
  10   0   0      380.95      396.81     50.08 o
  12   0   0     3469.96     3334.06    230.14 o
  14   0   0      766.57      736.19     79.04 o
  16   0   0       13.32        8.85     39.85 o
   1   1   0     4827.13     4765.35    132.76 o
   3   1   0     4583.03     4700.89    129.23 o
   5   1   0     3170.73     3283.32     90.89 o
   7   1   0     1420.23     1712.89     54.66 o
   9   1   0     5314.76     5479.95    225.19 o
  11   1   0     1603.71     1533.93     63.24 o
  13   1   0       86.51       84.90     13.98 o
  15   1   0     1400.85     1388.96     97.68 o
  17   1   0      390.06      370.52     41.26 o
   0   2   0    18023.23    17106.21    662.26 o
   2   2   0    25419.87    25392.05    783.06 o
   4   2   0    12950.62    13356.58    389.34 o
   6   2   0      509.74      451.54     30.16 o
   8   2   0     3438.36     3521.54    110.01 o
  10   2   0     1165.92     1188.92     49.29 o
  12   2   0      226.29      222.00     20.12 o
  14   2   0      507.31      625.29     70.23 o
  16   2   0       15.66      102.19     24.76 o
   1   3   0     2962.24     2683.15    105.12 o
   3   3   0      100.32      102.41      8.83 o
   5   3   0        4.94       63.03     10.23 o
   7   3   0     6202.33     6597.88    203.68 o
   9   3   0        4.16       50.79     17.70 o
  11   3   0     3912.55     3831.69    185.65 o
  13   3   0     5215.80     5176.81    263.64 o
  15   3   0     2359.59     2392.73     95.59 o
  17   3   0     1846.94     1882.14    106.74 o
   0   4   0     2714.75     2882.39    149.58 o
   2   4   0     4620.80     4550.71    176.15 o
   4   4   0       28.49       80.27      8.00 o
   6   4   0       30.74       50.17      6.72 o
   8   4   0       19.24       74.39      9.20 o
  10   4   0     1729.09     1654.49     82.99 o
  12   4   0     1873.11     1790.45     92.58 o
  14   4   0        3.51        7.51     38.11 o
  16   4   0      679.46      633.27     49.27 o
   1   5   0     2950.42     3405.78    124.52 o
   3   5   0      982.33     1146.57     61.09 o
   5   5   0      475.83      569.84     61.92 o
   7   5   0     1002.85      873.75     41.07 o
   9   5   0     4212.73     4501.70    192.00 o
  11   5   0     2019.27     2086.66     70.43 o
  13   5   0     2325.03     2423.87    102.23 o
  15   5   0      866.12      906.52     55.42 o
   0   6   0      281.70      479.38     50.27 o
   2   6   0     6000.13     5923.43    276.57 o
   4   6   0      370.37      361.37     39.69 o
   6   6   0      554.86      545.00     55.78 o
   8   6   0      601.14      600.74     45.66 o
  10   6   0      103.40      179.41     25.79 o
  12   6   0       77.95       72.64     17.87 o
  14   6   0     1103.64     1014.30     78.15 o
   1   7   0      248.69      261.20     33.37 o
   3   7   0     1042.91     1054.83     43.36 o
   5   7   0      419.38      389.36     26.95 o
   7   7   0     2329.15     2227.12    124.35 o
   9   7   0     1587.31     1739.19    105.60 o
  11   7   0      808.95     1046.24     67.73 o
  13   7   0      246.49      377.85     60.97 o
   0   8   0     9298.03     9344.76    713.55 o
   2   8   0     4141.42     4045.48    231.45 o
   4   8   0     3287.79     3351.75    160.88 o
   6   8   0      544.13      613.50     28.60 o
   8   8   0     2195.85     2318.93     91.17 o
  10   8   0     1340.09     1451.67     92.06 o
  12   8   0      134.82      175.69     37.99 o
   1   9   0     1758.14     1482.76     58.47 o
   3   9   0       57.16       57.98      9.64 o
   5   9   0       86.41       87.10     12.37 o
   7   9   0      795.06      718.83     38.26 o
   9   9   0      146.41      144.82     35.30 o
  11   9   0        3.23       25.12     18.64 o
   0  10   0     1116.84     1124.27    164.29 o
   2  10   0     1048.23     1182.83    124.69 o
   4  10   0       86.03      113.34     23.88 o
   6  10   0      125.76      134.46     30.77 o
   8  10   0     2555.35     2881.02    141.93 o
  10  10   0      193.63      311.92     46.58 o
   1  11   0      765.20      920.95     64.37 o
   3  11   0      347.93      415.28     62.63 o
   5  11   0        0.33        0.00     17.88 o
   7  11   0        4.87       12.47     12.68 o
   0  12   0       52.90        6.13     13.49 o
   2  12   0       18.06        0.04     14.75 o
   4  12   0       80.11       47.37     17.26 o
 -17   1   1      759.07      703.52     58.81 o
 -15   1   1     2295.22     2318.44    125.34 o
 -13   1   1     7789.71     7478.64    220.60 o
 -11   1   1      621.52      552.62     32.87 o
  -9   1   1      871.62      877.29     37.64 o
  -7   1   1     2101.28     2059.60     65.85 o
  -5   1   1      241.04      292.06     19.18 o
  -3   1   1    14790.15    13610.82    402.07 o
  -1   1   1    27890.94    24789.94    889.89 o
   1   1   1     3597.77     3231.45     89.15 o
   3   1   1     2537.32     2631.23     75.00 o
   5   1   1      254.48      229.95     16.17 o
   7   1   1     4918.17     4606.95    142.06 o
   9   1   1     7989.48     7583.72    307.38 o
  11   1   1     4002.72     3886.05    155.24 o
  13   1   1     1484.42     1403.15     74.17 o
  15   1   1       67.85       81.30     55.46 o
  17   1   1     1272.48     1254.34     96.43 o
 -16   2   1      241.48      216.11     31.68 o
 -14   2   1     1253.47     1208.43     65.81 o
 -12   2   1      321.86      256.14     31.53 o
 -10   2   1      534.17      662.49     44.90 o
  -8   2   1      504.96      532.33     25.88 o
  -6   2   1     4851.60     4397.45    127.67 o
  -4   2   1     2157.44     1872.45     60.09 o
  -2   2   1      517.61      527.34     30.73 o
   0   2   1    11037.99    10391.81    362.63 o
   2   2   1    20834.90    19828.96    581.93 o
   4   2   1     6068.38     6178.81    169.57 o
   6   2   1      610.96      768.07     27.75 o
   8   2   1      645.69      576.32     54.88 o
  10   2   1        1.01       36.07     21.38 o
  12   2   1     1646.68     1605.02     49.20 o
  14   2   1        2.48       35.76     11.40 o
  16   2   1     1674.05     1743.41     74.56 o
 -17   3   1      625.77      681.79     62.79 o
 -15   3   1       60.78       99.86     23.02 o
 -13   3   1     1781.25     1705.10     88.73 o
 -11   3   1      232.16      253.98     22.46 o
  -9   3   1       26.45       42.18      6.49 o
  -7   3   1      907.54      874.92     41.22 o
  -5   3   1      288.02      349.01     23.76 o
  -3   3   1       17.79       44.48      6.85 o
  -1   3   1     1623.19     1472.95     53.55 o
   1   3   1      404.14      455.03     41.12 o
   3   3   1     2975.77     2795.00     77.86 o
   5   3   1     1419.41     1455.23     41.41 o
   7   3   1      499.37      489.59     23.71 o
   9   3   1      514.96      539.95     47.81 o
  11   3   1      111.59      100.75     12.10 o
  13   3   1      375.15      449.26     34.10 o
  15   3   1      525.64      501.64     26.52 o
  17   3   1     1149.39     1061.01     62.52 o
 -16   4   1      624.26      706.66     57.16 o
 -14   4   1      139.62      196.04     45.41 o
 -12   4   1      997.07      920.48     49.44 o
 -10   4   1      793.82      881.67     47.97 o
  -8   4   1     4289.24     4211.98    173.68 o
  -6   4   1     9816.77     9991.36    352.40 o
  -4   4   1     6969.92     6750.15    259.96 o
  -2   4   1     3756.25     3326.84    126.54 o
   0   4   1    23227.29    21941.13    909.22 o
   2   4   1    13825.74    13353.92    509.48 o
   4   4   1     7805.40     7875.30    283.61 o
   6   4   1       22.83       49.95     10.62 o
   8   4   1     5463.97     5381.22    206.68 o
  10   4   1     1087.17      996.84     41.64 o
  12   4   1      128.19      134.41     17.26 o
  14   4   1      267.92      273.39     60.02 o
  16   4   1     1511.87     1569.32    116.89 o
 -15   5   1       38.38       72.35     15.11 o
 -13   5   1      358.59      363.78     20.79 o
 -11   5   1      312.91      209.59     25.07 o
  -9   5   1       64.22       81.34     11.17 o
  -7   5   1      467.68      521.48     57.77 o
  -5   5   1      258.11      257.40     28.81 o
  -3   5   1       15.78       26.49     18.39 o
  -1   5   1     3231.19     2887.60    102.10 o
   1   5   1      484.12      404.77     30.59 o
   3   5   1      358.34      407.02     22.88 o
   5   5   1       74.63       71.24     34.07 o
   7   5   1     3749.71     3651.79    140.70 o
   9   5   1     2217.24     1928.77     93.44 o
  11   5   1      107.62      115.56     23.89 o
  13   5   1       20.15       19.18     32.74 o
  15   5   1      626.02      558.00     28.08 o
 -14   6   1      109.06      186.72     32.28 o
 -12   6   1      447.99      417.27     26.11 o
 -10   6   1       66.84       76.19     17.96 o
  -8   6   1     2359.52     2282.55    104.34 o
  -6   6   1     2816.45     2759.87    124.24 o
  -4   6   1     3947.12     3597.09    171.22 o
  -2   6   1     5369.08     5622.26    259.72 o
   0   6   1       31.96      190.24     14.66 o
   2   6   1     1013.91     1056.99     54.34 o
   4   6   1     2169.47     2305.76    109.02 o
   6   6   1       61.12      121.04     14.12 o
   8   6   1     4189.34     3990.94    221.19 o
  10   6   1        2.45       17.99     28.20 o
  12   6   1        0.37       30.77     26.19 o
  14   6   1        1.55       82.45     16.69 o
 -13   7   1     1784.93     1764.14     86.44 o
 -11   7   1     3118.46     3462.32    160.05 o
  -9   7   1      422.45      457.28     61.41 o
  -7   7   1       63.68       70.61     13.46 o
  -5   7   1     4170.61     3964.07    177.80 o
  -3   7   1      216.85      238.03     24.89 o
  -1   7   1        0.29       33.88      8.20 o
   1   7   1       36.22       49.36      8.54 o
   3   7   1       34.63       52.29      7.72 o
   5   7   1     3933.68     3757.22    272.63 o
   7   7   1     6996.58     7032.14    388.96 o
   9   7   1      216.64      209.11     29.58 o
  11   7   1     2792.91     2908.11    179.29 o
  13   7   1     2434.70     2762.86    128.36 o
 -12   8   1       23.06       58.98     15.77 o
 -10   8   1       41.87       50.45     15.04 o
  -8   8   1      246.11      222.69     31.62 o
  -6   8   1        4.27       32.50     21.24 o
  -4   8   1      244.29      187.14     17.00 o
  -2   8   1      506.39      491.85     40.14 o
   0   8   1      356.97      369.73     31.07 o
   2   8   1     1334.12     1455.91     66.65 o
   4   8   1      871.50      822.98     47.07 o
   6   8   1     4946.38     4920.40    152.81 o
   8   8   1       93.65       84.97     29.85 o
  10   8   1        0.34       36.35     12.70 o
  12   8   1      485.15      485.29     40.22 o
 -11   9   1     2026.03     2112.53    101.84 o
  -9   9   1     5809.70     5714.27    329.38 o
  -7   9   1      838.90      830.64     43.74 o
  -5   9   1      775.31      865.52     52.32 o
  -3   9   1     1672.03     1797.41     58.01 o
  -1   9   1     1879.69     1604.18     61.98 o
   1   9   1      279.61      184.59     31.94 o
   3   9   1     1444.35     1542.79     46.89 o
   5   9   1     2786.47     2851.40    144.83 o
   7   9   1       35.70       72.41     20.36 o
   9   9   1     5189.69     5706.30    309.33 o
  11   9   1     1768.24     1815.16    156.27 o
 -10  10   1       12.09        0.00     23.50 o
  -8  10   1       56.76       64.88     39.32 o
  -6  10   1        1.23       34.92     11.15 o
  -4  10   1      165.56      132.87     29.66 o
  -2  10   1      605.18      669.42     69.69 o
   0  10   1     2456.66     2251.68    106.46 o
   2  10   1      208.23      261.92     30.81 o
   4  10   1      174.62      166.31     29.86 o
   6  10   1      882.99      936.12     39.64 o
   8  10   1      332.99      337.43     55.25 o
  10  10   1     3674.45     3812.02    243.83 o
  -7  11   1      532.69      480.02     38.74 o
  -5  11   1      858.82      967.77     73.88 o
  -3  11   1       50.37       93.29     23.04 o
  -1  11   1     1536.41     1664.67     95.77 o
   1  11   1     2441.05     2457.88    114.44 o
   3  11   1      609.61      620.94     34.22 o
   5  11   1        1.11       58.37     14.31 o
   7  11   1      172.69      115.44     29.15 o
  -4  12   1     1753.00     1956.29    132.72 o
  -2  12   1     3745.87     3974.32    558.53 o
   0  12   1      124.59      155.68     53.27 o
   2  12   1      459.80      397.93     35.42 o
   4  12   1        1.89       26.46     22.37 o
 -16   0   2      449.96      465.53     91.34 o
 -14   0   2     2619.08     2656.15    127.00 o
 -12   0   2     3444.14     3513.11    243.15 o
 -10   0   2     1102.82      948.37     59.78 o
  -8   0   2      199.21      155.46     18.39 o
  -6   0   2    19084.63    18614.82    774.16 o
  -4   0   2   165843.89   167910.16   7329.83 o
  -2   0   2     6601.01     7128.73    305.57 o
   0   0   2    17301.45    17180.86    618.35 o
   2   0   2       67.00       83.44      9.07 o
   4   0   2    15651.85    16056.40    660.57 o
   6   0   2     3088.55     3305.99    129.82 o
   8   0   2     1366.91     1348.15    152.03 o
  10   0   2      961.65      917.56     89.50 o
  12   0   2       59.66       76.67     24.52 o
  14   0   2     1550.55     1540.93     77.56 o
  16   0   2       53.89      158.78     51.49 o
 -17   1   2      394.96      354.01     29.80 o
 -15   1   2      703.38      703.55     51.14 o
 -13   1   2      922.75      964.13     45.30 o
 -11   1   2       23.01       25.17      9.74 o
  -9   1   2     2612.58     2610.64    106.99 o
  -7   1   2       10.81       37.50      9.76 o
  -5   1   2    29155.35    30570.23    892.97 o
  -3   1   2    32666.59    33845.53    863.79 o
  -1   1   2     7051.06     6443.11    210.53 o
   1   1   2     9805.61     9278.65    319.40 o
   3   1   2    26778.01    26893.11    787.61 o
   5   1   2     2209.06     2265.64     61.85 o
   7   1   2     1644.06     1850.65     59.66 o
   9   1   2     3146.93     3129.65    131.90 o
  11   1   2     6631.80     6422.81    253.34 o
  13   1   2      129.82      184.12     23.09 o
  15   1   2      517.08      470.44     41.76 o
  17   1   2      408.58      351.25     24.59 o
 -16   2   2        8.77        0.00     36.45 o
 -14   2   2     1272.12     1409.06     54.28 o
 -12   2   2     1965.42     1952.36     95.71 o
 -10   2   2      969.58      968.09     40.14 o
  -8   2   2     2691.83     2516.46     81.72 o
  -6   2   2    27672.38    29064.88    840.51 o
  -4   2   2     4148.20     4136.01    112.71 o
  -2   2   2    20378.63    21690.78    782.40 o
   0   2   2     4380.63     4598.92    177.29 o
   2   2   2     2303.49     2578.07     70.79 o
   4   2   2     1931.33     1929.23     52.68 o
   6   2   2      684.09      658.06     31.73 o
   8   2   2      299.82      319.57     31.28 o
  10   2   2       47.44       36.85     12.37 o
  12   2   2        3.70       58.97     11.22 o
  14   2   2      333.00      353.87     38.98 o
  16   2   2      913.56     1075.97     48.60 o
 -17   3   2     1996.31     2017.89    113.78 o
 -15   3   2     2577.69     2746.82    109.17 o
 -13   3   2     3260.80     3217.69    164.74 o
 -11   3   2     1391.09     1436.58     60.24 o
  -9   3   2       14.21       37.97      8.84 o
  -7   3   2      988.27     1026.68     48.05 o
  -5   3   2    17663.03    18229.72    608.08 o
  -3   3   2     1066.60     1080.68     37.39 o
  -1   3   2      237.28      274.62     21.17 o
   1   3   2      360.92      339.86     25.46 o
   3   3   2     2722.61     2605.65     71.99 o
   5   3   2     2147.03     1808.94     57.19 o
   7   3   2    11921.69    11843.98    363.24 o
   9   3   2     3445.39     3208.06    125.56 o
  11   3   2     4580.83     4517.47    216.37 o
  13   3   2     1707.14     1750.32    109.19 o
  15   3   2      165.07      141.22     27.67 o
 -16   4   2      266.26      328.07     39.28 o
 -14   4   2     1079.03     1035.60     57.60 o
 -12   4   2     1293.09     1145.23     51.28 o
 -10   4   2       62.90      105.68      9.49 o
  -8   4   2      537.28      677.04     45.41 o
  -6   4   2      445.68      474.79     26.49 o
  -4   4   2     2064.00     2515.76     99.97 o
  -2   4   2     7655.88     7702.49    360.45 o
   0   4   2      370.22      379.76     28.75 o
   2   4   2      121.04      118.69     10.37 o
   4   4   2        1.24       48.72      6.09 o
   6   4   2     8189.38     8438.55    269.51 o
   8   4   2       14.22       65.29     11.86 o
  10   4   2       40.87       28.97     15.57 o
  12   4   2      597.56      496.72     57.60 o
  14   4   2       27.87       76.66     23.53 o
  16   4   2       97.19       68.83     27.20 o
 -15   5   2     4584.84     4472.17    185.30 o
 -13   5   2     1113.38     1343.45     56.11 o
 -11   5   2       18.01       20.57     16.54 o
  -9   5   2      481.57      520.58     34.83 o
  -7   5   2      401.56      441.19     44.37 o
  -5   5   2      271.69      263.99     30.54 o
  -3   5   2      154.36      228.95     16.89 o
  -1   5   2       42.71       51.75     19.00 o
   1   5   2      817.64      938.87     52.46 o
   3   5   2     2664.20     2479.61     90.94 o
   5   5   2     2551.10     2801.63    134.35 o
   7   5   2    14658.61    14975.31    581.27 o
   9   5   2     6843.30     7054.33    336.93 o
  11   5   2     1085.10     1206.09     63.82 o
  13   5   2     1572.61     1650.27     90.19 o
  15   5   2      330.75      370.04     40.15 o
 -14   6   2     1125.84     1252.81     63.34 o
 -12   6   2       15.93       96.41     28.14 o
 -10   6   2       13.26       20.15      6.56 o
  -8   6   2      711.47      651.70     43.21 o
  -6   6   2     6198.84     6140.46    270.51 o
  -4   6   2     2134.47     2161.82    102.09 o
  -2   6   2     5062.41     5037.53    237.02 o
   0   6   2        0.39       42.71      8.35 o
   2   6   2      185.06      201.59     19.83 o
   4   6   2        2.10       66.89     10.32 o
   6   6   2     1122.33      972.35     46.49 o
   8   6   2     4840.35     4856.91    267.81 o
  10   6   2     1165.66     1238.30     66.56 o
  12   6   2      127.79      116.64     34.28 o
  14   6   2      115.19      146.46     27.94 o
 -13   7   2       15.06       80.17     31.96 o
 -11   7   2       64.79       73.19     22.34 o
  -9   7   2      478.62      476.51     63.91 o
  -7   7   2     1358.38     1264.27     71.21 o
  -5   7   2     3519.39     3514.38    158.29 o
  -3   7   2       41.06       49.95      9.61 o
  -1   7   2     1079.40     1048.22     63.13 o
   1   7   2      232.22      255.85     31.56 o
   3   7   2      754.24      757.48     39.64 o
   5   7   2     1271.59     1261.65     58.97 o
   7   7   2      841.37      856.72     49.15 o
   9   7   2      504.86      494.19     66.77 o
  11   7   2      329.79      303.28     76.21 o
  13   7   2      143.82      165.04     35.79 o
 -12   8   2     1317.08     1399.63     93.74 o
 -10   8   2       74.16       75.41     20.61 o
  -8   8   2     2933.49     3118.11    124.33 o
  -6   8   2      506.50      529.01     72.15 o
  -4   8   2     8277.92     8636.46    410.55 o
  -2   8   2     5534.08     5729.22    309.82 o
   0   8   2     4267.44     4137.08    238.08 o
   2   8   2      110.03      114.83      9.91 o
   4   8   2     3411.27     3549.91    196.90 o
   6   8   2       68.58       41.81      8.64 o
   8   8   2      106.13       92.67     33.35 o
  10   8   2       67.48      110.91     29.28 o
  12   8   2      190.48      154.04     33.52 o
 -11   9   2      563.20      634.03     43.30 o
  -9   9   2        0.08       21.82     10.20 o
  -7   9   2       76.18       71.26     16.22 o
  -5   9   2      259.92      223.98     26.88 o
  -3   9   2     3552.34     3694.37    144.71 o
  -1   9   2        0.46       14.14      7.03 o
   1   9   2       14.82       65.61     26.97 o
   3   9   2      763.49      796.78     48.64 o
   5   9   2      153.50      140.95     34.76 o
   7   9   2      270.31      292.46     43.79 o
   9   9   2     3424.51     3505.45    157.79 o
  11   9   2      898.26      994.00     89.80 o
 -10  10   2       20.56       38.27     37.79 o
  -8  10   2       51.11       56.00     31.33 o
  -6  10   2     1271.04     1420.42     76.54 o
  -4  10   2      796.67      751.26     40.84 o
  -2  10   2     1180.21     1373.18     74.01 o
   0  10   2       81.12       64.64     28.20 o
   2  10   2      239.89      214.07     43.76 o
   4  10   2      472.98      478.39     23.12 o
   6  10   2        1.63       41.99     12.30 o
   8  10   2      733.04      893.40     46.97 o
  10  10   2        2.33        0.00     21.30 o
  -7  11   2       19.22       45.03     13.75 o
  -5  11   2      736.83      672.76     43.09 o
  -3  11   2      709.53      800.02     71.22 o
  -1  11   2      329.68      431.96     45.36 o
   1  11   2        1.85       18.65      7.96 o
   3  11   2      296.01      363.79     58.06 o
   5  11   2     1503.58     1820.25     78.74 o
   7  11   2      165.76      238.42     58.25 o
  -4  12   2       17.53       22.82     24.39 o
  -2  12   2        0.41       25.75     45.98 o
   0  12   2       59.59       64.96     22.25 o
   2  12   2        7.06        0.00     11.51 o
   4  12   2      235.53      182.35     67.29 o
 -17   1   3      803.54      752.52     58.16 o
 -15   1   3       75.56       58.45     27.37 o
 -13   1   3     2243.25     2277.89     64.58 o
 -11   1   3      942.85      920.90     41.41 o
  -9   1   3      190.39      202.28     20.14 o
  -7   1   3     9536.38     9475.16    294.02 o
  -5   1   3    11418.31    10940.36    329.21 o
  -3   1   3      138.55       83.28     19.09 o
  -1   1   3     4774.84     4588.49    186.28 o
   1   1   3    13678.95    13603.99    399.10 o
   3   1   3    12840.18    12206.04    352.45 o
   5   1   3      890.60      639.38     30.12 o
   7   1   3     8212.88     7862.97    238.92 o
   9   1   3     1689.85     1506.58     62.56 o
  11   1   3     1184.47     1149.93     57.15 o
  13   1   3        6.14       58.32     10.22 o
  15   1   3       51.36       88.71     20.74 o
  17   1   3       24.05       64.92     47.97 o
 -16   2   3     1650.01     1629.37     69.63 o
 -14   2   3       26.17       34.87     13.80 o
 -12   2   3        0.71       40.58      9.88 o
 -10   2   3     3208.92     3064.58    118.98 o
  -8   2   3     6002.55     5706.52    174.68 o
  -6   2   3       72.82       63.94      7.38 o
  -4   2   3     3392.10     2967.62     95.35 o
  -2   2   3     7981.90     7718.14    328.62 o
   0   2   3     7191.15     7048.14    226.32 o
   2   2   3    20251.21    19967.80    573.74 o
   4   2   3     6350.54     6506.85    197.07 o
   6   2   3     1639.11     1655.54     52.61 o
   8   2   3     1574.06     1563.94     64.64 o
  10   2   3      439.61      400.70     30.97 o
  12   2   3      780.77      776.40     45.83 o
  14   2   3     3644.88     3634.77    147.22 o
  16   2   3       40.10       51.46     19.12 o
 -17   3   3      293.89      349.08     26.72 o
 -15   3   3      911.69      960.32     41.16 o
 -13   3   3       76.97       74.78     17.52 o
 -11   3   3      148.61      161.21     16.64 o
  -9   3   3      204.75      216.52     19.72 o
  -7   3   3      158.41      179.98     19.57 o
  -5   3   3     4120.01     4558.23    140.73 o
  -3   3   3      129.18       89.98      9.07 o
  -1   3   3     2027.81     2044.66     63.05 o
   1   3   3       69.24       27.97      3.69 o
   3   3   3     4011.95     4506.63    144.75 o
   5   3   3      311.04      300.44     15.59 o
   7   3   3      658.85      648.06     43.13 o
   9   3   3     1470.04     1479.56     58.52 o
  11   3   3      644.99      647.87     63.00 o
  13   3   3      361.94      373.04     30.17 o
  15   3   3      456.73      404.56     57.05 o
 -16   4   3     1850.31     1825.27     77.14 o
 -14   4   3      211.73      159.42     35.86 o
 -12   4   3     2081.01     2070.61     74.11 o
 -10   4   3     4977.08     4979.23    193.28 o
  -8   4   3     4071.92     3898.00    190.12 o
  -6   4   3    11287.38    10866.14    373.46 o
  -4   4   3    11709.39    11202.21    390.49 o
  -2   4   3    13450.06    12405.51    452.39 o
   0   4   3     4909.62     4487.60    146.13 o
   2   4   3     4022.22     4698.52    151.94 o
   4   4   3     1395.57     1406.49     67.64 o
   6   4   3     3327.92     3321.85    136.26 o
   8   4   3     1201.94     1081.82     44.02 o
  10   4   3      790.39      791.77     56.23 o
  12   4   3      234.83      247.31     25.87 o
  14   4   3      215.46      205.54     43.50 o
  16   4   3     3703.90     3556.23    196.67 o
 -15   5   3      119.40      146.87     28.12 o
 -13   5   3       70.52      106.81     23.71 o
 -11   5   3      134.11      120.59     34.86 o
  -7   5   3     1360.85     1220.94     59.69 o
  -5   5   3     1124.36     1056.72     50.97 o
  -3   5   3      194.13      315.71     28.20 o
  -1   5   3      274.93      280.61     37.39 o
   1   5   3     1443.13     1556.42     56.45 o
   3   5   3       19.35       97.02     12.68 o
   5   5   3        0.16       37.00      7.37 o
   7   5   3     1300.26     1283.34     52.26 o
   9   5   3      395.96      363.84     30.88 o
  11   5   3     4633.34     4749.95    241.53 o
  13   5   3      511.59      650.57     37.63 o
  15   5   3       95.28      140.06     34.68 o
 -14   6   3       28.77      100.80     49.48 o
 -12   6   3     1622.15     1630.41    108.70 o
 -10   6   3      635.82      719.75     28.30 o
  -8   6   3      239.57      246.61     25.10 o
  -6   6   3     6782.89     6433.39    289.03 o
  -4   6   3     2483.37     2328.87    142.16 o
  -2   6   3     1331.22     1416.78     83.63 o
   0   6   3     4651.59     4968.06    285.22 o
   2   6   3     3628.58     3854.93    182.12 o
   4   6   3      252.12      269.58     30.15 o
   6   6   3      996.65      946.47     49.14 o
   8   6   3      456.79      527.65     44.61 o
  10   6   3      328.45      405.50     47.37 o
  12   6   3        4.74       33.11     21.06 o
  14   6   3        0.95       48.99     15.22 o
 -13   7   3      745.49      866.01     66.28 o
 -11   7   3        8.66       52.62     13.36 o
  -9   7   3       18.95       39.68     15.42 o
  -7   7   3      163.01      135.11     15.14 o
  -5   7   3     7662.46     7306.74    321.41 o
  -3   7   3      615.23      643.35     52.92 o
  -1   7   3       18.37       26.84     44.75 o
   1   7   3      466.79      426.07     43.60 o
   3   7   3     7671.58     7605.87    335.87 o
   5   7   3    11500.67    10773.15    561.65 o
   7   7   3     5099.12     4885.36    185.60 o
   9   7   3     2755.77     2802.85    111.35 o
  11   7   3      135.42      160.39     42.68 o
  13   7   3      446.90      527.77     48.06 o
 -12   8   3      361.86      458.60     54.06 o
 -10   8   3      913.08     1030.15     66.76 o
  -8   8   3     1433.61     1686.78     68.72 o
  -6   8   3    10911.60    10723.74    395.39 o
  -4   8   3      874.74      842.39     56.07 o
  -2   8   3     1545.81     1491.08     91.61 o
   0   8   3     1207.69     1215.09     69.29 o
   2   8   3       82.65       95.32      9.08 o
   4   8   3      806.08      765.88     50.47 o
   6   8   3     3557.11     3647.56    215.67 o
   8   8   3      357.36      396.86     39.97 o
  10   8   3      656.79      638.57     55.44 o
  12   8   3      278.88      347.77     40.17 o
 -11   9   3      459.03      496.60     73.13 o
  -9   9   3      757.54      781.08     61.58 o
  -7   9   3      651.46      822.40     40.06 o
  -5   9   3     2209.43     2530.99     93.61 o
  -3   9   3      163.10      158.59     33.10 o
  -1   9   3     1256.57     1322.58     51.93 o
   1   9   3     5883.47     5534.52    168.63 o
   3   9   3     1180.78     1396.37     71.82 o
   5   9   3      739.43     1069.49     77.77 o
   7   9   3      665.16      750.99     52.98 o
   9   9   3     1571.68     1792.09    113.94 o
  11   9   3      223.96      222.53     63.39 o
 -10  10   3      302.09      312.16     23.20 o
  -8  10   3     1244.59     1334.50     57.39 o
  -6  10   3      211.14      178.97     36.51 o
  -4  10   3       70.22      100.20     21.49 o
  -2  10   3      353.12      351.54     34.40 o
   0  10   3       98.55      128.32     45.92 o
   2  10   3       76.28       67.14     27.38 o
   4  10   3       10.15       50.79     13.98 o
   6  10   3     1443.89     1544.67     68.00 o
   8  10   3     2426.60     2641.93    127.16 o
  -7  11   3      575.70      647.66     72.02 o
  -5  11   3      162.03      239.41     52.21 o
  -3  11   3      724.32      710.94     57.62 o
  -1  11   3      581.05      620.61     38.12 o
   1  11   3      169.79      106.46     25.77 o
   3  11   3      944.50      924.56     48.63 o
   5  11   3      418.68      312.55     58.41 o
   7  11   3      364.99      344.93     52.50 o
  -4  12   3      973.64     1233.70    133.64 o
  -2  12   3      532.55      596.65     84.60 o
   0  12   3      170.21      154.15     42.90 o
   2  12   3        1.12       44.76     18.15 o
 -16   0   4       38.75       64.72     31.26 o
 -14   0   4      877.50      950.62     97.05 o
 -12   0   4      712.18      669.34     79.74 o
 -10   0   4    26193.34    25958.09   1406.77 o
  -8   0   4    57454.13    56060.82   3336.01 o
  -6   0   4    20635.44    20677.86    996.76 o
  -4   0   4       51.24       48.54      9.81 o
   0   0   4    16912.57    16651.20    694.82 o
   2   0   4     8343.00     8342.85    341.07 o
   4   0   4     4576.50     4873.96    186.39 o
   6   0   4     1469.66     1528.66     66.69 o
   8   0   4      544.22      441.70     59.21 o
  10   0   4     8055.50     8157.63    462.06 o
  12   0   4       70.02       69.84     15.32 o
  14   0   4      110.20      182.06     46.81 o
  16   0   4     2243.30     2337.44    247.14 o
 -17   1   4      365.16      343.20     42.82 o
 -15   1   4      744.18      769.04     84.32 o
 -13   1   4      137.24      124.58     16.63 o
 -11   1   4     3330.24     3170.44    125.38 o
  -9   1   4     3173.79     3146.67    130.73 o
  -7   1   4     1592.03     1884.82     61.53 o
  -5   1   4      401.11      537.89     31.53 o
  -3   1   4     6837.90     6777.25    225.82 o
  -1   1   4     4619.83     4916.05    184.18 o
   1   1   4   115246.49   118898.61   3013.35 o
   3   1   4    14824.21    14541.72    434.03 o
   5   1   4        0.22       46.54     17.34 o
   7   1   4     6285.19     6563.17    201.59 o
   9   1   4      137.73      173.50     17.17 o
  11   1   4       85.19       94.78     28.21 o
  13   1   4      120.73      101.08     24.25 o
  15   1   4       69.42       96.48     29.57 o
 -16   2   4      880.55      819.03     38.40 o
 -14   2   4      261.16      224.77     32.24 o
 -12   2   4     1486.97     1446.46     71.19 o
 -10   2   4     1230.36     1251.71     51.56 o
  -8   2   4        8.04       31.23      8.67 o
  -6   2   4    25654.02    27715.17    849.56 o
  -4   2   4    14254.02    14496.05    506.86 o
  -2   2   4     5207.40     5393.86    202.12 o
   0   2   4    17296.74    17331.85    474.18 o
   2   2   4     1308.36     1685.31     47.56 o
   4   2   4     1657.96     1481.09     47.78 o
   6   2   4      947.10     1018.42     47.47 o
   8   2   4      393.57      484.60     46.57 o
  10   2   4       31.01       56.32     13.65 o
  12   2   4     1261.73     1256.54     66.15 o
  14   2   4     2041.02     2059.97    111.08 o
  16   2   4      396.54      359.21     51.29 o
 -17   3   4     1154.18     1182.28     67.87 o
 -15   3   4       69.18      118.11     37.52 o
 -13   3   4       35.61       46.51     12.19 o
 -11   3   4      519.30      512.91     43.36 o
  -9   3   4       22.06       30.49      8.14 o
  -7   3   4       10.52       37.69      8.31 o
  -5   3   4     8027.84     8481.73    297.83 o
  -3   3   4       25.10       30.34     11.03 o
  -1   3   4     1073.67     1027.41     56.40 o
   1   3   4     3147.49     2931.81     81.36 o
   3   3   4    19924.09    20132.22    603.27 o
   5   3   4    14473.08    14436.79    431.38 o
   7   3   4     5165.33     4937.10    201.42 o
   9   3   4     2451.94     2466.94     98.25 o
  11   3   4      163.20      144.14     17.95 o
  13   3   4        0.21       48.91     25.13 o
  15   3   4      705.74      774.07     48.31 o
 -16   4   4        3.59       39.18     36.81 o
 -14   4   4      169.49      202.15     46.07 o
 -12   4   4        0.34       39.34      9.91 o
 -10   4   4       56.69       87.19     19.62 o
  -8   4   4     6154.18     7080.80    325.95 o
  -6   4   4      344.42      315.25     20.27 o
  -4   4   4        7.61       36.45      6.13 o
  -2   4   4      817.20      865.24     40.53 o
   0   4   4     2658.56     2785.07     79.86 o
   2   4   4    14718.06    15923.84    566.61 o
   4   4   4     1388.25     1321.08     93.76 o
   6   4   4       38.76       52.18     17.67 o
   8   4   4      145.54      103.78     22.30 o
  10   4   4      430.66      531.28     45.20 o
  12   4   4        2.79       39.30     32.36 o
  14   4   4      179.30      134.49     21.89 o
 -15   5   4      649.34      666.73     57.45 o
 -13   5   4      270.83      240.04     53.75 o
 -11   5   4      133.03      124.10     18.88 o
  -9   5   4       23.82       76.42      9.34 o
  -7   5   4        0.03       28.37      5.45 o
  -5   5   4      226.82      195.92     21.73 o
  -3   5   4      470.71      552.23     29.88 o
  -1   5   4      999.58      835.33     54.62 o
   1   5   4       46.40       57.12      7.61 o
   3   5   4    17085.64    17427.31    603.06 o
   5   5   4     5331.41     5663.49    240.10 o
   7   5   4     3237.76     3208.00    124.48 o
   9   5   4     1347.72     1267.01     62.25 o
  11   5   4     3378.85     3553.82    116.74 o
  13   5   4       37.06      113.45     23.16 o
  15   5   4      861.72      870.32     51.83 o
 -14   6   4      238.55      244.09     40.74 o
 -12   6   4      125.62       92.46     30.17 o
 -10   6   4      947.88      945.67     43.73 o
  -8   6   4     1130.50     1168.83     66.15 o
  -6   6   4     4854.24     4636.76    203.22 o
  -4   6   4      760.79      740.76     55.50 o
  -2   6   4        3.06       38.07      9.20 o
   0   6   4      297.64      388.67     42.43 o
   2   6   4      183.82      154.60     19.23 o
   4   6   4     2278.75     2435.55    108.75 o
   6   6   4     2794.82     2846.71    134.94 o
   8   6   4        9.57       26.67     30.41 o
  10   6   4     1449.66     1459.82     63.00 o
  12   6   4      970.47      868.62     44.24 o
  14   6   4       88.97       52.77     47.78 o
 -13   7   4       97.41      159.99     60.08 o
 -11   7   4      108.04       74.17     27.89 o
  -9   7   4       68.70       61.17     11.59 o
  -7   7   4      115.81       99.31     11.36 o
  -5   7   4     5210.33     5037.71    222.99 o
  -3   7   4      222.57      205.24     21.63 o
  -1   7   4      332.57      328.51     41.37 o
   1   7   4     1595.11     1546.95     62.24 o
   3   7   4        0.26       45.73      8.58 o
   5   7   4      757.15      759.20     58.61 o
   7   7   4      405.85      406.87     56.38 o
   9   7   4      868.10      963.22     82.17 o
  11   7   4        0.21        4.16     31.32 o
  13   7   4        5.66        0.00     16.28 o
 -12   8   4     1356.32     1492.15     87.87 o
 -10   8   4     2014.78     2342.29    143.29 o
  -8   8   4    10290.74    10862.71    554.94 o
  -6   8   4     1042.56     1146.67     40.75 o
  -4   8   4     2981.81     3027.02    169.03 o
  -2   8   4        0.70       32.47      7.66 o
   0   8   4     2460.63     2177.70    129.38 o
   2   8   4      916.45      712.21     49.63 o
   4   8   4       39.08       68.82     12.49 o
   6   8   4        0.57       20.92     12.99 o
   8   8   4     1051.71     1130.76     54.26 o
  10   8   4      378.80      427.17     71.21 o
  12   8   4      401.46      448.72     40.84 o
 -11   9   4        1.77        0.00     27.44 o
  -9   9   4     1006.99      945.11     45.02 o
  -7   9   4     2475.80     2618.15    121.93 o
  -5   9   4      129.27      106.44     26.31 o
  -3   9   4        3.55       33.27     19.62 o
  -1   9   4     1347.93     1336.18     55.00 o
   1   9   4        0.33       54.58     10.25 o
   3   9   4      385.11      335.12     39.87 o
   5   9   4     1579.41     1681.78    136.47 o
   7   9   4     1252.73     1509.50     95.27 o
   9   9   4       78.57       84.69     32.67 o
  11   9   4      380.49      471.21     92.57 o
 -10  10   4     1231.23     1503.98     97.04 o
  -8  10   4      384.90      387.64     54.03 o
  -6  10   4     1142.48     1167.72     49.83 o
  -4  10   4        6.90       17.42     11.03 o
  -2  10   4      138.47      170.17     42.41 o
   0  10   4      354.05      333.30     19.01 o
   2  10   4      541.53      471.67     23.88 o
   4  10   4      215.20      133.52     30.22 o
   6  10   4       30.55       58.13     29.58 o
   8  10   4       35.72       38.20     16.14 o
  -7  11   4      388.08      353.62     56.47 o
  -5  11   4       83.99      122.35     27.27 o
  -3  11   4        1.07       28.41     21.53 o
  -1  11   4      739.18      793.90     38.21 o
   1  11   4      495.48      549.48     35.02 o
   3  11   4     1435.56     1792.81    102.10 o
   5  11   4     2091.44     2589.78    122.28 o
   7  11   4     1044.60     1310.05     74.95 o
  -4  12   4       42.47       18.79     50.77 o
  -2  12   4        1.26       18.58     10.88 o
   0  12   4      116.52       63.63     22.96 o
   2  12   4     1432.78     1387.16    199.23 o
 -17   1   5      635.32      666.80     72.95 o
 -15   1   5       55.81       75.05     24.88 o
 -13   1   5      358.27      294.36     35.91 o
 -11   1   5     4165.53     3852.23    152.44 o
  -9   1   5     5167.69     5052.97    205.58 o
  -7   1   5      107.03       90.36     11.50 o
  -5   1   5     1402.87     1362.83     43.55 o
  -3   1   5     5651.37     5627.46    315.09 o
  -1   1   5       80.14      126.17     13.00 o
   1   1   5    19874.91    18429.52    518.13 o
   3   1   5    29379.31    27248.25    781.15 o
   5   1   5     6014.64     5444.68    168.70 o
   7   1   5      535.05      437.88     41.51 o
   9   1   5        4.60       56.49     10.26 o
  11   1   5       72.48       76.18     21.64 o
  13   1   5      595.07      562.29     42.78 o
  15   1   5        6.35       78.10     28.49 o
 -16   2   5      346.64      312.68     44.08 o
 -14   2   5     3342.58     3210.12    107.62 o
 -12   2   5     2802.46     2563.72    127.71 o
 -10   2   5     1149.17     1011.44     40.84 o
  -8   2   5     2519.26     2233.45     92.04 o
  -6   2   5     5356.47     5200.12    187.52 o
  -4   2   5     2336.90     2262.62     78.72 o
  -2   2   5        0.59       14.30     17.16 o
   0   2   5    19006.70    18885.58    512.40 o
   2   2   5    18195.51    18365.12    519.05 o
   4   2   5     4710.31     4536.26    120.34 o
   6   2   5     2574.53     2516.10     76.43 o
   8   2   5        3.47       55.70     18.38 o
  10   2   5      903.31      780.11     49.62 o
  12   2   5     1982.31     1950.88    100.97 o
  14   2   5     4021.23     4118.66    159.14 o
  16   2   5      593.28      592.34     64.54 o
 -17   3   5       21.51       71.13     23.18 o
 -15   3   5      374.19      407.21     37.15 o
 -13   3   5      360.58      398.67     46.72 o
 -11   3   5      108.94      135.46     17.17 o
  -9   3   5        0.15       53.69     14.97 o
  -7   3   5      110.03       99.14     21.63 o
  -5   3   5      640.28      597.56     33.79 o
  -3   3   5      570.26      525.91     42.91 o
  -1   3   5      505.67      496.54     63.75 o
   1   3   5     1836.28     2143.19     58.28 o
   3   3   5     2912.66     3432.44    108.73 o
   5   3   5      447.98      353.17     19.47 o
   7   3   5     1918.34     1871.73     79.40 o
   9   3   5       53.48       86.30     14.12 o
  11   3   5      273.82      240.06     35.57 o
  13   3   5     1800.38     1857.80     76.21 o
  15   3   5      933.78     1034.10     60.17 o
 -16   4   5     1141.24     1267.71     96.33 o
 -14   4   5     1372.45     1452.47     90.96 o
 -12   4   5     3431.46     3344.56    199.83 o
 -10   4   5     4308.14     3989.90    184.64 o
  -8   4   5     2435.94     2285.77    105.74 o
  -6   4   5     9867.01     9798.84    468.97 o
  -4   4   5     4768.12     4621.61    194.85 o
  -2   4   5     2019.08     1811.42    140.58 o
   0   4   5     8949.45     9037.60    262.69 o
   2   4   5      400.03      304.09     22.30 o
   4   4   5       38.35       45.12     10.79 o
   6   4   5      501.26      479.90     46.12 o
   8   4   5     2704.22     2737.63    109.17 o
  10   4   5     2826.63     2805.25     97.86 o
  12   4   5     1190.36     1119.87     53.83 o
  14   4   5      676.63      721.34     48.13 o
 -15   5   5       29.07       34.83     23.58 o
 -13   5   5       34.85       12.45     11.89 o
 -11   5   5     1959.03     1778.19    109.92 o
  -9   5   5      310.20      176.95     15.09 o
  -7   5   5      205.25      270.54     28.09 o
  -5   5   5        0.77       21.60      4.22 o
  -3   5   5      431.49      394.93     27.05 o
  -1   5   5       21.46       26.64      4.12 o
   1   5   5     5032.92     5518.57    198.07 o
   3   5   5       85.55       67.10     13.95 o
   5   5   5      172.51      181.91     17.85 o
   7   5   5     3836.75     4015.27    155.39 o
   9   5   5      627.06      638.03     47.39 o
  11   5   5      936.69     1084.59     78.20 o
  13   5   5        1.69       40.25     19.35 o
  15   5   5      936.91      964.25     57.85 o
 -14   6   5     1000.91      938.05     89.04 o
 -12   6   5      611.01      563.84     31.55 o
 -10   6   5      740.36      923.60     56.81 o
  -8   6   5      847.31      887.17     58.35 o
  -6   6   5     1037.56     1025.14     49.66 o
  -4   6   5     2493.73     2647.45    118.71 o
  -2   6   5     2790.55     2585.87    151.65 o
   0   6   5      920.70      977.80     47.35 o
   2   6   5      532.00      684.53     49.52 o
   4   6   5        5.73       20.39     13.98 o
   6   6   5      388.65      483.93     32.96 o
   8   6   5     1497.67     1580.30     74.84 o
  10   6   5      114.66      135.27     33.39 o
  12   6   5     3594.42     3606.16    163.24 o
  14   6   5     3245.46     3306.05    182.44 o
 -13   7   5      450.04      481.29     78.40 o
 -11   7   5        1.19       29.33     16.78 o
  -9   7   5        4.23       45.72     28.12 o
  -7   7   5      482.18      429.90     59.72 o
  -5   7   5        2.56       13.18     12.87 o
  -3   7   5      619.12      571.96     46.23 o
  -1   7   5     5859.41     6105.06    342.44 o
   1   7   5     1782.83     1451.15     57.86 o
   3   7   5     4758.31     4754.75    219.39 o
   5   7   5     5399.46     5341.90    297.22 o
   7   7   5      275.47      331.05     46.24 o
   9   7   5     2038.84     2246.63    105.74 o
  11   7   5       66.58       74.60     16.23 o
  13   7   5        0.26       10.52     40.35 o
 -12   8   5        2.39        8.11     13.76 o
 -10   8   5      190.53      185.54     48.55 o
  -8   8   5     1068.70     1278.57     71.50 o
  -6   8   5      313.31      233.09     44.59 o
  -4   8   5     2008.17     2098.53     81.89 o
  -2   8   5      148.18      115.53     39.23 o
   0   8   5        5.21       22.14     15.01 o
   2   8   5       33.07       68.90      9.71 o
   4   8   5     1826.11     1929.25     67.84 o
   6   8   5     1161.56     1263.28     79.48 o
   8   8   5       54.53       34.94     12.14 o
  10   8   5      584.34      654.63    103.73 o
  12   8   5       78.27      106.17     47.47 o
 -11   9   5     1214.98     1261.97    113.66 o
  -9   9   5     1688.77     1791.44     80.59 o
  -7   9   5      396.81      453.12     36.81 o
  -5   9   5     1301.42     1341.09     82.77 o
  -3   9   5     4645.78     4672.98    336.48 o
  -1   9   5     4486.61     4451.98    274.30 o
   1   9   5     4674.38     4678.37    284.83 o
   3   9   5     1470.78     1706.66     57.68 o
   5   9   5      883.08      943.09     46.69 o
   7   9   5     1005.86     1167.85     74.96 o
   9   9   5      581.38      776.04     40.04 o
 -10  10   5      993.61     1003.17     65.61 o
  -8  10   5     1533.90     1761.16     73.69 o
  -6  10   5       97.03       71.33     29.42 o
  -4  10   5      621.28      643.54     74.17 o
  -2  10   5       12.13       48.58     56.40 o
   0  10   5     1804.50     1746.75     82.19 o
   2  10   5     3789.57     3736.15    227.25 o
   4  10   5     1843.41     1892.74     75.32 o
   6  10   5      202.84      272.56     38.95 o
   8  10   5      609.52      757.22     68.35 o
  -7  11   5      775.31      823.35     59.66 o
  -5  11   5      366.71      428.03     50.03 o
  -3  11   5      110.03       52.04     61.91 o
  -1  11   5       43.40       81.26     30.47 o
   1  11   5       16.39       40.60     22.57 o
   3  11   5      721.71      558.28    105.00 o
   5  11   5      211.13      221.61     54.19 o
  -2  12   5       63.36      132.41     87.05 o
   0  12   5        1.39       73.56     50.27 o
   2  12   5      197.79      302.83     41.68 o
 -16   0   6      322.14      396.80     80.12 o
 -14   0   6      360.58      368.65     40.25 o
 -12   0   6    40153.88    37448.06   3309.83 o
 -10   0   6    29098.72    28789.01   1798.73 o
  -8   0   6       30.04       67.44     33.72 o
  -6   0   6       80.40      155.60     33.10 o
  -4   0   6     8580.19     8789.37    537.00 o
   0   0   6    11143.35    10642.96    438.41 o
   2   0   6       13.16       30.88      9.07 o
   4   0   6      291.48      515.99     39.76 o
   6   0   6     2679.89     3122.03    139.96 o
   8   0   6      428.00      461.93     60.08 o
  10   0   6     6895.07     6650.51    449.58 o
  12   0   6     6374.19     6084.85    441.01 o
  14   0   6     3242.21     3414.07    188.90 o
  16   0   6     1376.54     1337.41    232.94 o
 -17   1   6      344.61      302.83     48.14 o
 -15   1   6       77.47       69.84     17.02 o
 -13   1   6     7659.09     7078.89    678.63 o
 -11   1   6     4836.48     4413.66    173.75 o
  -9   1   6      316.69      334.40     32.60 o
  -7   1   6     2555.01     2696.81     88.01 o
  -5   1   6     3729.35     4049.58    132.52 o
  -3   1   6     4079.42     4105.96    245.21 o
  -1   1   6       22.20       24.39     11.03 o
   1   1   6    18024.58    18276.95    527.66 o
   3   1   6     8705.92     8678.65    256.37 o
   5   1   6     2465.57     2526.26     77.59 o
   7   1   6     1145.64     1095.97     45.86 o
   9   1   6     1898.65     1893.78     76.30 o
  11   1   6      758.78      695.14     23.17 o
  13   1   6      142.48      141.14     25.44 o
  15   1   6        9.07       46.01     20.16 o
 -16   2   6     1080.89     1075.17     49.59 o
 -14   2   6     4528.35     4496.81    277.42 o
 -12   2   6      862.70      916.43     33.38 o
 -10   2   6     2939.73     3129.53    123.58 o
  -8   2   6     3931.20     3850.85    183.07 o
  -6   2   6     1491.07     1434.89     93.73 o
  -4   2   6     1284.79     1407.36     63.95 o
  -2   2   6     6633.30     6564.26    229.28 o
   0   2   6     6371.34     6513.75    178.00 o
   2   2   6       92.37       60.15      7.81 o
   4   2   6      797.05      870.29     40.25 o
   6   2   6        3.86       11.37     11.33 o
   8   2   6     3850.65     3943.92    153.36 o
  10   2   6      296.15      221.59     23.00 o
  12   2   6      604.76      608.08     45.80 o
  14   2   6     2523.93     2581.35    101.69 o
  16   2   6     1354.25     1579.99     89.80 o
 -17   3   6       75.30       66.93     22.21 o
 -15   3   6      507.96      580.59     29.07 o
 -13   3   6     1499.30     1535.63     78.91 o
 -11   3   6      631.43      522.74     50.47 o
  -9   3   6      178.04      134.02     17.72 o
  -7   3   6       66.69       73.05      9.32 o
  -5   3   6    10310.02    11109.28    391.74 o
  -3   3   6      375.83      307.23     29.03 o
  -1   3   6     2463.38     2529.29    137.31 o
   1   3   6    11518.08    12036.32    350.68 o
   3   3   6     8330.89     8352.51    253.33 o
   5   3   6     5522.88     5634.28    228.33 o
   7   3   6     1248.89     1198.29     52.91 o
   9   3   6      247.19      284.20     20.00 o
  11   3   6      902.89     1000.79     65.75 o
  13   3   6     2798.94     2893.81    159.01 o
  15   3   6      103.28      123.30     31.07 o
 -16   4   6       13.68       58.04     18.22 o
 -14   4   6      725.80      584.26     40.62 o
 -12   4   6        1.63        0.00     12.45 o
 -10   4   6       67.61       71.01      8.95 o
  -8   4   6       67.45      116.01     13.33 o
  -6   4   6      113.26      140.02     16.63 o
  -4   4   6     1880.77     2044.73     85.71 o
  -2   4   6      314.34      263.60     26.97 o
   0   4   6     1779.38     2111.18     95.26 o
   2   4   6      192.85      243.92     17.18 o
   4   4   6      593.54      549.37     52.56 o
   6   4   6     2428.22     2646.12    105.77 o
   8   4   6     1863.60     1919.54     77.21 o
  10   4   6      153.50      187.62     24.51 o
  12   4   6      251.49      216.13     39.19 o
  14   4   6       18.86       77.48     17.00 o
 -15   5   6       74.33       73.91     17.57 o
 -13   5   6      232.79      305.74     76.91 o
 -11   5   6     1124.27      899.36     58.62 o
  -9   5   6      155.36      119.78     27.37 o
  -7   5   6      139.30      207.61     21.92 o
  -5   5   6       10.66       17.95      9.81 o
  -3   5   6    10716.49    10871.56    510.02 o
  -1   5   6    14416.05    14442.57    854.54 o
   1   5   6     2492.08     2210.87    115.51 o
   3   5   6     2756.94     2504.96    118.06 o
   5   5   6     2708.12     2539.32     97.06 o
   7   5   6      410.04      457.86     28.24 o
   9   5   6     2074.78     2131.68     60.35 o
  11   5   6      152.17      177.25     31.81 o
  13   5   6      210.40      213.99     30.93 o
 -14   6   6     2390.70     2303.02    109.48 o
 -12   6   6      769.82      935.58     46.70 o
 -10   6   6      990.39      951.59     59.53 o
  -8   6   6       78.03       44.08     13.88 o
  -6   6   6      113.96      123.49     13.37 o
  -4   6   6     1912.38     1758.74     82.89 o
  -2   6   6      448.96      414.40     79.69 o
   0   6   6      387.12      321.06     35.71 o
   2   6   6     1563.72     1701.46     81.88 o
   4   6   6      101.03      125.37     18.13 o
   6   6   6     1791.65     1950.89     96.05 o
   8   6   6     1392.17     1447.56     74.50 o
  10   6   6       48.03       52.07     11.17 o
  12   6   6      455.49      454.51     67.53 o
  14   6   6     1434.06     1407.00     82.87 o
 -13   7   6      870.32      838.38     49.65 o
 -11   7   6       40.63       81.19     22.72 o
  -9   7   6      934.54      822.14     60.38 o
  -7   7   6       48.11       63.32     30.24 o
  -5   7   6     1684.46     1668.37     92.62 o
  -3   7   6       30.88       55.17     12.26 o
  -1   7   6     1462.26     1342.86     67.25 o
   1   7   6     2074.27     2019.03     84.44 o
   3   7   6      615.14      610.34     40.31 o
   5   7   6      104.79       86.23     12.62 o
   7   7   6     1358.51     1324.48     80.67 o
   9   7   6     1416.32     1429.61     69.44 o
  11   7   6      105.96      184.87     27.14 o
  13   7   6      183.99      174.88     55.74 o
 -12   8   6     3082.92     3303.71    161.01 o
 -10   8   6     2277.77     2469.36    151.94 o
  -8   8   6     3241.40     3411.25    128.30 o
  -6   8   6       14.56       51.41     10.29 o
  -4   8   6      222.83      263.27     45.65 o
  -2   8   6     2994.53     3346.58    232.88 o
   0   8   6      182.82      314.62     30.71 o
   2   8   6      132.22      117.38     19.91 o
   4   8   6      770.86      876.51     74.29 o
   6   8   6      507.50      510.51     78.78 o
   8   8   6      155.68      191.58     50.67 o
  10   8   6      607.97      658.56     37.35 o
 -11   9   6     1360.10     1239.09    145.54 o
  -9   9   6        3.90       20.34     18.73 o
  -7   9   6        3.25       32.54     20.17 o
  -5   9   6     2236.31     2404.72    113.53 o
  -3   9   6      395.26      592.72     87.66 o
  -1   9   6      298.27      269.37     36.71 o
   1   9   6     2561.49     2631.57    154.79 o
   3   9   6     1002.46     1154.73     82.87 o
   5   9   6       50.55       25.47     11.91 o
   7   9   6        7.08       44.01     12.75 o
   9   9   6      766.42      843.51     50.28 o
  -8  10   6      238.35      127.92     68.68 o
  -6  10   6       38.58       37.58     42.58 o
  -4  10   6     1265.28     1445.48    160.61 o
  -2  10   6      792.59      731.72     67.28 o
   0  10   6      532.20      519.39     35.43 o
   2  10   6       40.39       50.32     14.38 o
   4  10   6      262.63      187.61     38.32 o
   6  10   6      646.75      602.11     29.77 o
   8  10   6      324.92      416.90     34.09 o
  -7  11   6       12.30       16.61     17.76 o
  -5  11   6      529.89       36.78     18.39 o
  -3  11   6       29.18       20.23      5.92 o
  -1  11   6     1882.12       19.62     19.62 o
   1  11   6     2088.53     2096.32    169.59 o
   3  11   6     2341.15     2231.49    217.34 o
   5  11   6     1106.99     1134.29     86.36 o
   0  12   6      910.16     1222.35    143.44 o
 -17   1   7        5.15       77.38     20.81 o
 -15   1   7      746.86      652.78     38.16 o
 -13   1   7     1744.13     1462.20     76.80 o
 -11   1   7     1467.81     1355.13     56.98 o
  -9   1   7      676.84      740.06     35.26 o
  -7   1   7     1273.25     1193.55     64.05 o
  -5   1   7     1116.59      923.95     65.40 o
  -3   1   7    16667.99    18087.55   1078.90 o
  -1   1   7     6521.92     5722.57    217.15 o
   1   1   7     8350.88     7369.87    215.31 o
   3   1   7     3440.18     4232.55    128.34 o
   5   1   7     4019.11     3648.85    134.03 o
   7   1   7      963.46      913.52     39.20 o
   9   1   7       56.18       57.91     16.28 o
  11   1   7       47.94       62.67      9.85 o
  13   1   7     1535.16     1568.65     86.26 o
  15   1   7      216.87      237.29     60.95 o
 -16   2   7      143.81      173.09     25.99 o
 -14   2   7      102.09      105.26     20.00 o
 -12   2   7     1754.67     1697.15     58.12 o
 -10   2   7     5592.08     5284.52    239.37 o
  -8   2   7      385.63      367.73     40.94 o
  -6   2   7     1437.45     1612.91     57.15 o
  -4   2   7      552.63      608.11     55.17 o
  -2   2   7      107.37      100.83      8.98 o
   0   2   7     1035.27      981.46     28.13 o
   2   2   7      213.63      180.52     12.74 o
   4   2   7      378.39      386.03     18.73 o
   6   2   7     2309.61     2374.14    103.78 o
   8   2   7     1369.63     1442.20     57.10 o
  10   2   7     2607.34     2497.19     70.66 o
  12   2   7     2873.67     2858.89     94.87 o
  14   2   7     1596.83     1554.92     70.50 o
 -17   3   7       24.34       40.73     31.14 o
 -15   3   7      363.78      425.72     96.30 o
 -13   3   7       88.17      127.42     37.35 o
 -11   3   7      249.99      187.83     20.28 o
  -9   3   7      173.08      182.04     19.75 o
  -7   3   7      218.36      231.12     26.66 o
  -5   3   7      451.81      554.92     35.97 o
  -3   3   7       37.47       85.72      8.58 o
  -1   3   7     1079.46      880.29     83.37 o
   1   3   7      211.28      127.25     10.37 o
   3   3   7    17836.19    18457.54    553.48 o
   5   3   7     4021.35     4238.71    174.94 o
   7   3   7      195.01      177.85     21.77 o
   9   3   7       25.62       58.83      8.98 o
  11   3   7     1010.93     1089.97     79.02 o
  13   3   7      220.42      248.03     50.43 o
  15   3   7      729.88      699.70     43.91 o
 -16   4   7     2775.30     2728.31    233.84 o
 -14   4   7     1240.18     1468.76     92.18 o
 -12   4   7     3036.61     3074.93    190.23 o
 -10   4   7     4576.49     4633.35    258.47 o
  -8   4   7     3875.35     3685.16    165.23 o
  -6   4   7      933.81      999.66     49.13 o
  -4   4   7     8979.17     9765.50    400.76 o
  -2   4   7     4055.54     4072.86    251.34 o
   0   4   7     1116.80     1020.51     87.05 o
   2   4   7       87.88       72.94      5.38 o
   4   4   7      263.56      202.17     19.88 o
   6   4   7     5582.56     5644.00    214.53 o
   8   4   7     8124.27     7725.42    370.58 o
  10   4   7     3150.49     2982.72    152.60 o
  12   4   7     2760.15     2734.76    149.74 o
  14   4   7      315.05      399.13     38.20 o
 -15   5   7      193.36      170.25     37.93 o
 -13   5   7        0.08       27.10     41.87 o
 -11   5   7      175.58      136.25     20.23 o
  -9   5   7       10.02       26.76     17.39 o
  -7   5   7       10.23       58.00     33.43 o
  -5   5   7        3.30       15.67      3.47 o
  -3   5   7     6809.37     6884.13    555.39 o
  -1   5   7      702.87      756.46     62.53 o
   1   5   7      224.20      230.05     26.02 o
   3   5   7     4472.73     4893.39    209.13 o
   5   5   7     1366.58     1365.90     55.35 o
   7   5   7      205.62      210.27     22.83 o
   9   5   7     2209.60     2153.94    112.29 o
  11   5   7     1896.96     1860.15    100.82 o
  13   5   7      476.75      400.46     38.49 o
 -14   6   7     2398.72     2335.49    114.04 o
 -12   6   7      572.65      584.98     40.26 o
 -10   6   7      213.82      234.25     32.57 o
  -8   6   7     2456.69     2482.57    139.36 o
  -6   6   7       33.00       57.85      5.76 o
  -4   6   7      225.15      310.20     31.29 o
  -2   6   7      431.65      416.85     74.79 o
   0   6   7      279.84      324.90     57.62 o
   2   6   7       27.95       42.48     10.30 o
   4   6   7       10.48       37.17     19.27 o
   6   6   7     1175.57     1207.61     63.70 o
   8   6   7      818.54      852.23     53.70 o
  10   6   7     4123.15     3960.64    211.07 o
  12   6   7      334.81      375.06     27.23 o
 -13   7   7     1136.07     1138.43     56.72 o
 -11   7   7      157.52      129.78     34.62 o
  -9   7   7       96.29       70.60     22.66 o
  -7   7   7      654.18      699.64     26.40 o
  -5   7   7    18977.50    19400.61   1070.87 o
  -3   7   7     3285.90     2678.53    190.03 o
  -1   7   7     3127.14     3339.69    272.18 o
   1   7   7     3419.40     3271.87    182.38 o
   3   7   7     1724.80     1960.34    115.52 o
   5   7   7      195.22      174.74     25.87 o
   7   7   7       28.19       29.03     15.99 o
   9   7   7      502.06      493.90     32.77 o
  11   7   7       25.92       83.63     16.91 o
 -12   8   7       23.51       48.36     15.43 o
 -10   8   7      607.77      490.38     41.90 o
  -8   8   7      235.96      177.47     36.91 o
  -6   8   7     1313.18     1224.67     63.23 o
  -4   8   7     5201.09     5299.51    209.82 o
  -2   8   7        0.55        3.90      6.13 o
   0   8   7      451.10      428.77     59.62 o
   2   8   7     1508.51     1587.14     53.43 o
   4   8   7       61.76       35.54     19.65 o
   6   8   7        0.11       51.79     12.89 o
   8   8   7      229.70      183.42     43.09 o
  10   8   7       13.45       68.25     18.30 o
 -11   9   7      102.98       44.04     32.39 o
  -9   9   7     1047.03      976.93    102.25 o
  -7   9   7     4128.44     4200.36    305.86 o
  -5   9   7      261.24      236.00     59.15 o
  -3   9   7      464.11      461.59     64.01 o
  -1   9   7     3957.86     3218.18    440.95 o
   1   9   7     2376.92     2344.33    119.68 o
   3   9   7     1255.34     1334.65     56.48 o
   5   9   7     2423.18     2362.17    147.61 o
   7   9   7      328.54      372.41     61.34 o
   9   9   7        3.27       45.24     15.89 o
  -8  10   7      209.68      160.19     29.31 o
  -6  10   7       54.56       48.04     43.00 o
  -4  10   7      599.36      534.01    134.25 o
  -2  10   7     3674.52     2588.86   1004.73 o
   2  10   7      446.66        7.36      6.13 o
   6  10   7      113.21       68.20     30.75 o
  -7  11   7       81.80      106.17     47.47 o
  -5  11   7      294.90      307.84     58.24 o
  -3  11   7      647.59      614.24     56.40 o
  -1  11   7      118.64      148.35     61.30 o
   1  11   7      120.46      164.29     62.53 o
   3  11   7      262.36      498.99     79.69 o
   5  11   7       60.69      218.23     99.26 o
 -16   0   8    13271.31    12481.23   1005.90 o
 -14   0   8      879.92      806.25     53.27 o
 -12   0   8      147.72      157.23     28.09 o
 -10   0   8      681.01      655.71     58.01 o
  -8   0   8     3913.96     3317.62    273.40 o
  -6   0   8       10.42       34.33      8.58 o
  -4   0   8     1001.34     1336.37    123.83 o
  -2   0   8      113.67      111.57     20.84 o
   0   0   8      308.49      447.72     42.75 o
   2   0   8    11984.85    14210.36    652.86 o
   4   0   8      267.12      266.93     19.71 o
   6   0   8     1089.47     1016.27     59.27 o
   8   0   8     6434.24     6353.58    343.70 o
  10   0   8     3553.47     3876.49    166.43 o
  12   0   8     3363.36     3338.02    186.79 o
  14   0   8     2694.30     2561.19    188.81 o
 -17   1   8      878.09      898.94     53.88 o
 -15   1   8       75.71      112.37     24.53 o
 -13   1   8      664.13      840.03     45.61 o
 -11   1   8      819.80      837.79     47.70 o
  -9   1   8       15.60       31.47      7.29 o
  -7   1   8     1034.29     1179.84     69.82 o
  -5   1   8     1591.08     2144.14     93.92 o
  -3   1   8      726.27      627.10     74.79 o
  -1   1   8     8718.86     8649.47    356.30 o
   1   1   8     1319.88     1394.25     57.14 o
   3   1   8        9.43       32.24      8.78 o
   5   1   8       44.38       76.78     11.15 o
   7   1   8      120.05       75.80     22.01 o
   9   1   8      424.78      424.88     35.17 o
  11   1   8      109.86      146.77     18.39 o
  13   1   8      902.10      889.83     61.15 o
  15   1   8       32.10       66.63     21.59 o
 -16   2   8     1626.30     1667.21     73.59 o
 -14   2   8     4037.88     4035.01    187.53 o
 -12   2   8     2969.94     2926.99    106.74 o
 -10   2   8     2516.40     2529.62    120.97 o
  -8   2   8       61.18       80.37     13.13 o
  -6   2   8      918.72     1061.21     68.82 o
  -4   2   8     2338.16     2653.12    159.38 o
  -2   2   8      130.23      119.23     24.52 o
   0   2   8      235.10      321.02     16.43 o
   2   2   8       26.36       35.17      4.18 o
   4   2   8    16567.50    17231.71    901.07 o
   6   2   8     1967.78     1964.67     76.04 o
   8   2   8      426.92      321.91     24.95 o
  10   2   8     2511.35     2569.04    100.87 o
  12   2   8     3050.17     3147.96    132.19 o
  14   2   8     2209.98     2239.75     92.82 o
 -15   3   8      137.93       86.86     35.01 o
 -13   3   8       21.61       70.90     21.32 o
 -11   3   8       11.49       29.12     14.52 o
  -9   3   8      607.29      516.61     43.24 o
  -7   3   8       46.16       24.76     11.04 o
  -5   3   8    16654.50    17608.17   1402.57 o
  -3   3   8    13239.44    13823.12    582.95 o
  -1   3   8     7195.38     7375.77    442.60 o
   1   3   8     7461.98     7327.36    229.95 o
   3   3   8      214.08      272.28     26.58 o
   5   3   8      564.19      654.71     39.04 o
   7   3   8      230.48      299.38     19.00 o
   9   3   8     1076.16     1186.37     55.44 o
  11   3   8       92.62      151.82     37.89 o
  13   3   8        5.05        0.00     25.31 o
 -16   4   8       61.25       63.45     19.85 o
 -14   4   8      800.96      823.17     41.36 o
 -12   4   8        0.22       56.89     18.05 o
 -10   4   8        2.77       20.17     24.14 o
  -8   4   8       14.43       34.24     17.65 o
  -6   4   8     3645.64     3341.09    157.87 o
  -4   4   8     3070.53     3841.90    218.74 o
  -2   4   8       60.52       71.11     17.16 o
   0   4   8      298.53      304.64     42.91 o
   2   4   8      993.46      924.28     39.50 o
   4   4   8      427.87      394.29     36.95 o
   6   4   8       14.71       30.64     15.04 o
   8   4   8      654.25      723.48     59.51 o
  10   4   8      843.65      781.30     57.26 o
  12   4   8     1005.62      915.14     39.70 o
  14   4   8      402.82      389.72     29.73 o
 -15   5   8        6.50       33.92     24.08 o
 -13   5   8      845.88      850.66     55.42 o
 -11   5   8       80.24      108.42     30.51 o
  -9   5   8      270.37      240.29     43.05 o
  -7   5   8     3432.80     3789.73    177.23 o
  -5   5   8     5146.30     4817.50    217.26 o
  -3   5   8     9488.71     9625.52    780.98 o
  -1   5   8     4305.10     3852.17    308.96 o
   1   5   8     3998.58     3873.35    185.10 o
   3   5   8     3181.33     3422.41    137.94 o
   5   5   8       59.02       86.28      6.71 o
   7   5   8     3234.60     3229.95     91.27 o
   9   5   8       43.03       83.29     21.60 o
  11   5   8       91.06      124.27     28.19 o
  13   5   8        1.07       21.70     32.91 o
 -14   6   8     1353.09     1206.83     71.57 o
 -12   6   8      254.38      261.32     68.76 o
 -10   6   8      115.98      176.53     44.82 o
  -8   6   8      186.83      210.75     31.47 o
  -6   6   8      144.62      167.28     20.36 o
  -4   6   8     6186.19     5713.28    445.05 o
  -2   6   8     3167.48     3176.63    252.56 o
   0   6   8      727.55      799.37     67.43 o
   2   6   8     1435.27     1540.89     72.53 o
   4   6   8        4.02       51.06     21.20 o
   6   6   8       82.15       67.77     10.13 o
   8   6   8     3726.79     3780.93    127.82 o
  10   6   8     1753.29     1828.25     99.01 o
  12   6   8     2817.58     2926.59    120.11 o
 -13   7   8      839.07      642.46     36.37 o
 -11   7   8       60.93       73.33     18.95 o
  -9   7   8      365.67      307.52     28.11 o
  -7   7   8     1364.93     1554.40     92.75 o
  -5   7   8       37.57       76.63     11.83 o
  -3   7   8       24.72       35.55     15.94 o
  -1   7   8      199.22      127.51     25.75 o
   1   7   8      151.77      132.60     21.46 o
   3   7   8     1683.78     1865.11     64.84 o
   5   7   8      805.81      755.63     56.32 o
   7   7   8       41.02       34.64     22.47 o
   9   7   8      448.19      460.64     41.76 o
  11   7   8      114.54      117.10     29.85 o
 -12   8   8     1434.81     1538.59    132.85 o
 -10   8   8        2.93       13.84     11.19 o
  -8   8   8     1164.57     1277.82     53.12 o
  -6   8   8     1784.78     1887.29     64.60 o
  -4   8   8      510.56      313.86     74.79 o
  -2   8   8      123.32      164.29     41.68 o
   0   8   8      772.91      783.43     50.27 o
   2   8   8      729.65      519.61     60.79 o
   4   8   8       47.98       40.52     13.61 o
   6   8   8      389.93      535.84     30.75 o
   8   8   8      518.76      702.33     39.24 o
  10   8   8     1426.78     1694.12    145.33 o
 -11   9   8       22.58       76.34     46.59 o
  -9   9   8      533.27      543.27     34.19 o
  -7   9   8       15.93       23.64     32.38 o
  -5   9   8        0.47        5.74     16.55 o
  -3   9   8     3388.55     3467.20    285.66 o
  -1   9   8     1433.79     1565.63    110.34 o
   1   9   8       64.80      179.00     64.98 o
   3   9   8       33.38       13.14     27.82 o
   5   9   8       36.42        0.00     17.65 o
   7   9   8      532.63      557.71     37.31 o
   9   9   8     1222.34     1094.35    139.98 o
  -8  10   8      473.84      349.80     42.24 o
  -6  10   8       64.15      155.63     33.30 o
  -4  10   8        0.84       53.95     30.65 o
  -2  10   8       79.81      166.74     77.24 o
   0  10   8     1181.12     1211.31     99.31 o
   2  10   8       20.70       43.79     63.14 o
   4  10   8      163.87       50.67     41.23 o
   6  10   8      122.05      156.22     42.95 o
  -5  11   8     1743.10     2135.74    241.53 o
  -3  11   8      261.31      365.36     61.30 o
  -1  11   8     1283.71     1516.59    127.51 o
   1  11   8     1088.99     1316.75    199.84 o
   3  11   8       18.12       26.97     22.07 o
 -17   1   9     1471.22     1329.31     77.14 o
 -15   1   9      295.28      284.11     64.20 o
 -13   1   9      864.19      925.36     86.91 o
 -11   1   9      373.48      436.02     42.30 o
  -9   1   9     6064.81     5679.74    255.46 o
  -7   1   9     4033.58     3723.50    222.87 o
  -5   1   9     4258.79     3659.53    180.84 o
  -3   1   9     3033.85     2613.52    110.47 o
  -1   1   9      354.87      214.47     37.39 o
   1   1   9     4309.31     3819.96    113.74 o
   3   1   9     3993.35     4343.37    133.09 o
   5   1   9       18.44       35.09     10.97 o
   7   1   9       83.13       79.29      8.29 o
   9   1   9      953.43      957.81     37.87 o
  11   1   9      508.97      617.60     45.58 o
  13   1   9        0.25       24.52     32.39 o
 -16   2   9      704.37      747.40     76.47 o
 -14   2   9      639.69      521.27     36.04 o
 -12   2   9      871.46      818.52     50.97 o
 -10   2   9       23.76       66.38     18.82 o
  -8   2   9      665.73      681.87     49.53 o
  -6   2   9      428.46      576.44     77.32 o
  -4   2   9      775.33      657.15     60.08 o
  -2   2   9     1182.39     1101.59     71.09 o
   0   2   9     3802.88     4200.47    133.71 o
   2   2   9     4803.26     5126.62    161.32 o
   4   2   9    11778.88    12464.90    498.63 o
   6   2   9     4179.00     3960.51    157.49 o
   8   2   9     2005.95     1843.60     89.33 o
  10   2   9     2629.96     2726.62    140.50 o
  12   2   9       89.38       66.60     22.47 o
  14   2   9      706.27      655.63     64.41 o
 -15   3   9        2.66        0.00     28.05 o
 -13   3   9       38.87       62.43     38.74 o
 -11   3   9     1202.08     1234.18     43.31 o
  -9   3   9     1032.81      984.34     59.20 o
  -7   3   9      434.08      426.93     43.62 o
  -5   3   9      591.48      592.17    111.57 o
  -3   3   9     2469.99     2571.87     89.33 o
  -1   3   9     3333.56     3032.07    150.19 o
   1   3   9     2170.62     2539.24    104.03 o
   3   3   9    13553.00    13983.68    573.35 o
   5   3   9      281.80      286.03     25.43 o
   7   3   9     2025.56     2025.21     78.49 o
   9   3   9     1028.42      957.35     30.08 o
  11   3   9      317.78      190.55     34.58 o
  13   3   9      211.33      232.47     42.73 o
 -16   4   9     2738.97     2931.50    187.23 o
 -14   4   9     2562.59     2590.63    117.98 o
 -12   4   9     1571.61     1528.06     63.68 o
 -10   4   9        0.07       11.48     28.42 o
  -8   4   9      461.96      550.20     35.67 o
  -6   4   9      392.75      309.42     38.98 o
  -4   4   9     1993.40     1856.45    213.94 o
  -2   4   9       20.01       60.08     14.71 o
   0   4   9      454.96      621.59     79.74 o
   2   4   9      910.00      831.74     35.82 o
   4   4   9     1469.40     1307.14     50.95 o
   6   4   9     3967.13     3787.11    153.95 o
   8   4   9     7149.29     7231.86    190.22 o
  10   4   9       69.67      116.54     22.13 o
  12   4   9     2835.46     2974.89    124.12 o
  14   4   9     3096.03     2968.89    169.02 o
 -15   5   9       41.56        0.00     17.74 o
 -13   5   9        1.27       17.25     15.58 o
 -11   5   9      354.81      299.31     26.82 o
  -9   5   9      569.64      508.28     68.65 o
  -7   5   9      130.54      127.81     14.52 o
  -5   5   9      127.03      166.12     39.23 o
  -3   5   9      445.25      465.89     82.14 o
  -1   5   9     4599.99     4967.85    384.97 o
   1   5   9     1738.07     1523.75     88.86 o
   3   5   9     1132.36     1298.28     53.83 o
   5   5   9      345.64      367.51     30.82 o
   7   5   9     4343.37     4407.23    118.10 o
   9   5   9       87.61      102.90     26.35 o
  11   5   9        8.52       15.88     17.52 o
  13   5   9      402.67      432.37     62.47 o
 -14   6   9      523.68      530.96     48.06 o
 -12   6   9      905.67      902.52     81.82 o
 -10   6   9     2927.45     3012.38    114.58 o
  -8   6   9      752.94      735.53     33.21 o
  -6   6   9     1074.64     1252.00     71.85 o
  -4   6   9       54.42       80.92     13.49 o
  -2   6   9      203.90      191.26     28.20 o
   0   6   9      143.30      372.71     49.04 o
   2   6   9       13.31       50.99      9.36 o
   4   6   9     4590.34     4408.93    250.65 o
   6   6   9     7463.88     7246.06    429.01 o
   8   6   9      347.90      388.23     55.27 o
  10   6   9     2117.44     2212.63     88.92 o
  12   6   9       73.27       74.06     41.23 o
 -13   7   9       81.47       71.83     22.64 o
 -11   7   9      401.26      423.93     30.57 o
  -9   7   9     1470.39     1528.99     73.74 o
  -7   7   9     2557.76     2556.95    135.08 o
  -5   7   9     7384.06     7689.63    408.27 o
  -3   7   9     4790.05     4723.87    459.76 o
  -1   7   9     1647.67     1661.26    164.29 o
   1   7   9      187.76      168.07     45.36 o
   3   7   9      308.73      422.17     58.31 o
   5   7   9      152.53      165.55     23.98 o
   7   7   9       69.47       86.99     19.61 o
   9   7   9      937.03     1000.22     50.79 o
  11   7   9      113.90       91.37     24.95 o
 -12   8   9      521.51       15.94      9.81 o
 -10   8   9       49.94       27.13     30.09 o
  -8   8   9       43.53       43.46     10.57 o
  -6   8   9      503.23      418.46     77.24 o
  -4   8   9     2648.03     2952.27    305.28 o
  -2   8   9     2088.61     2255.89    235.40 o
   0   8   9      413.50      393.55     95.63 o
   2   8   9     1498.61     1532.34     77.56 o
   4   8   9       81.69       75.77     22.08 o
   6   8   9      216.59      205.72     55.24 o
   8   8   9      185.37      151.07     27.62 o
  10   8   9        1.11       37.09     16.35 o
  -7   9   9     2257.45        1.23      6.13 o
  -5   9   9      551.70      757.68     89.50 o
  -3   9   9     1194.50     1194.15    100.53 o
  -1   9   9      288.42      321.22     33.10 o
   1   9   9       93.62      140.99     52.72 o
   3   9   9      267.17       84.80     98.33 o
   5   9   9      654.40      563.10     80.54 o
   7   9   9       45.93       20.77     34.12 o
  -8  10   9      109.53      101.94     46.96 o
  -6  10   9     2482.53     2517.63    152.20 o
  -4  10   9      997.99     1056.83     91.95 o
  -2  10   9      494.15      662.05     60.08 o
   0  10   9        4.78       96.86    100.53 o
   2  10   9      500.39      422.98    121.38 o
   4  10   9      127.89      165.83     44.40 o
   6  10   9      452.69      482.57     45.01 o
  -5  11   9      427.12      494.09     60.08 o
  -3  11   9       96.93      194.94     98.08 o
  -1  11   9      750.48      968.56    154.48 o
   1  11   9      338.03      396.01     52.72 o
   3  11   9      281.42      377.62     52.72 o
 -16   0  10      218.87      380.94     42.15 o
 -14   0  10      419.09      553.84     71.72 o
 -12   0  10     2036.24     2019.26    207.20 o
 -10   0  10    12776.11    13348.96   1275.07 o
  -8   0  10      438.55      528.42     91.95 o
  -6   0  10      523.48      616.69    116.47 o
  -4   0  10       14.48       23.29     12.26 o
  -2   0  10     8015.43     8905.85    729.48 o
   0   0  10     2295.23     2343.49    173.48 o
   2   0  10     2751.02     2886.35    211.49 o
   4   0  10     6227.52     6147.27    349.21 o
   6   0  10     6017.66     6068.82    328.96 o
   8   0  10    13218.33    13251.21    885.73 o
  10   0  10      528.59      505.66     54.05 o
  12   0  10      194.94      173.42     91.95 o
  14   0  10        0.73       56.40     31.88 o
 -17   1  10        8.43       23.80     39.18 o
 -15   1  10      806.06      784.64     62.13 o
 -13   1  10     1514.31     1572.39     63.93 o
 -11   1  10     5744.86     5494.55    198.41 o
  -9   1  10     3342.83     3182.40    215.78 o
  -7   1  10      547.81      568.07     69.09 o
  -5   1  10     2431.95     2599.52    151.48 o
  -3   1  10     5773.81     6246.80    261.20 o
  -1   1  10     4082.43     4276.71    178.53 o
   1   1  10     1553.60     1937.29     62.96 o
   3   1  10       83.68       51.35      8.28 o
   5   1  10        0.23       15.73     16.28 o
   7   1  10      469.04      452.88     27.21 o
   9   1  10     1418.44     1362.70     57.86 o
  11   1  10      518.52      333.35     35.71 o
  13   1  10       21.74       32.31     33.27 o
 -16   2  10     2206.07     2194.63    187.68 o
 -14   2  10      241.31      240.70     59.73 o
 -12   2  10       17.60       38.20     10.81 o
 -10   2  10     4032.94     4156.35    230.44 o
  -8   2  10       31.06       50.49     12.87 o
  -6   2  10      210.09      208.06     28.95 o
  -4   2  10      446.46      464.13     62.49 o
  -2   2  10       47.13       77.33     11.03 o
   0   2  10     2052.94     2283.60     68.74 o
   2   2  10      947.24      928.29     51.67 o
   4   2  10     1889.10     1906.56     72.92 o
   6   2  10     4326.54     4380.94    166.76 o
   8   2  10     4864.66     4896.92    132.77 o
  10   2  10     4498.61     4427.13    146.48 o
  12   2  10       91.76      114.34     23.90 o
  14   2  10      396.38      436.59     27.87 o
 -15   3  10        0.73       41.44     24.62 o
 -13   3  10      238.25      271.80     59.95 o
 -11   3  10      334.19      266.45     35.96 o
  -9   3  10     5041.64     5244.70    370.41 o
  -7   3  10     6535.60     6248.42    337.02 o
  -5   3  10     5701.37     5774.24    363.52 o
  -3   3  10     2869.55     2723.59    134.35 o
  -1   3  10     2040.86     1972.55    114.75 o
   1   3  10      748.49      667.25     38.38 o
   3   3  10     2791.18     3018.92    115.64 o
   5   3  10     2445.69     2515.60     98.29 o
   7   3  10     2264.52     2167.77    104.01 o
   9   3  10        0.46       69.40     10.94 o
  11   3  10     1228.94     1303.06     72.00 o
  13   3  10      170.37       83.29     73.82 o
 -16   4  10       52.57       60.10     27.74 o
 -14   4  10       36.92       57.88     34.65 o
 -12   4  10       42.22       81.91     19.31 o
 -10   4  10     2714.74     2440.86     82.12 o
  -8   4  10     1277.82     1280.31     73.21 o
  -6   4  10       30.94       39.23      8.58 o
  -4   4  10       32.68       14.15      8.54 o
  -2   4  10     4058.27     4337.68    346.97 o
   0   4  10      327.89      266.97     88.21 o
   2   4  10      205.68      198.92     19.11 o
   4   4  10       40.41       52.60      5.87 o
   6   4  10      302.40      328.42     27.63 o
   8   4  10      136.02      138.95     17.42 o
  10   4  10       83.95      109.54     24.49 o
  12   4  10      349.34      364.86     57.72 o
 -15   5  10       69.65       36.97     43.30 o
 -13   5  10      752.98      698.33     37.10 o
 -11   5  10      861.42      967.95     67.76 o
  -9   5  10     2865.01     3241.39    192.47 o
  -7   5  10     3321.78     3558.73    242.74 o
  -5   5  10     3769.30     3429.98    451.79 o
  -3   5  10      506.85      486.73     84.60 o
  -1   5  10     1278.54     1254.22    101.76 o
   1   5  10       12.79       33.88     22.07 o
   3   5  10      395.44      399.74     23.95 o
   5   5  10        6.56       35.21      5.71 o
   7   5  10      385.41      407.78     47.58 o
   9   5  10      738.28      818.45     35.66 o
  11   5  10      861.36      823.38     38.61 o
 -14   6  10        0.38        2.94     14.28 o
 -12   6  10      164.23      135.74     32.04 o
 -10   6  10       47.43       50.72     15.42 o
  -8   6  10     1594.05     1733.03    102.93 o
  -6   6  10      898.51     1019.93     60.08 o
  -4   6  10      250.17      305.28     53.95 o
  -2   6  10       59.55      101.76     18.39 o
   0   6  10     1227.76     1333.92    144.67 o
   2   6  10      115.89      120.12     15.32 o
   4   6  10     1906.81     2047.82     61.43 o
   6   6  10     3196.07     3524.58    179.91 o
   8   6  10     1027.98     1059.07     58.62 o
  10   6  10        0.36        5.07     15.86 o
  12   6  10      190.34      235.68     50.87 o
 -13   7  10      406.79      280.95     65.64 o
 -11   7  10      330.62      229.69     37.70 o
  -9   7  10      330.11      327.41     21.85 o
  -7   7  10     1085.47     1333.69    119.01 o
  -5   7  10       84.04       56.40     19.62 o
  -3   7  10     2543.75     2350.29    138.54 o
  -1   7  10      641.72      731.94     55.17 o
   1   7  10        0.65       12.56     24.52 o
   3   7  10      125.59       65.38     29.38 o
   5   7  10      506.52      441.11     38.49 o
   7   7  10      474.29      535.28     32.66 o
   9   7  10      124.47      146.27     24.71 o
  11   7  10      103.70       84.36     26.72 o
  -8   8  10        6.32       10.24     12.39 o
  -6   8  10      170.22      257.47     93.18 o
  -4   8  10      873.68      820.21    120.15 o
  -2   8  10      281.38      338.38     56.40 o
   0   8  10      657.94      680.44    100.53 o
   2   8  10     1278.76     1320.62     68.88 o
   4   8  10      437.14      546.59     71.14 o
   6   8  10     1449.01     1564.87     72.89 o
  -9   9  10      477.36      558.36     63.36 o
  -7   9  10     1464.16     1506.01    103.60 o
  -5   9  10      896.69     1174.53    100.53 o
  -3   9  10        5.95       83.37     42.91 o
  -1   9  10       22.97       60.08     31.88 o
   1   9  10       13.50        0.00     33.10 o
   3   9  10      410.99      526.61     94.40 o
   5   9  10     1146.58      995.21    163.06 o
   7   9  10      559.50      590.05     67.70 o
  -8  10  10       45.75      104.30     49.17 o
  -6  10  10       69.18      112.91     41.37 o
  -4  10  10      480.63      462.21     47.81 o
  -2  10  10      471.40      712.32     68.66 o
   0  10  10      966.24     1044.57     95.63 o
   2  10  10      218.25      192.49     74.79 o
   4  10  10      508.79      540.47     63.52 o
  -3  11  10     3273.30     3861.98    431.56 o
  -1  11  10      185.41      107.89     72.34 o
   1  11  10     1064.36     1461.42    165.51 o
 -15   1  11      400.95      371.78     63.79 o
 -13   1  11     1102.75     1136.04     66.21 o
 -11   1  11     1020.90      881.25     38.57 o
  -9   1  11     8006.55     7550.94    516.61 o
  -7   1  11     2723.24     2486.99    146.31 o
  -5   1  11     1982.20     1818.20    149.58 o
  -3   1  11       66.66       61.43     12.37 o
  -1   1  11        5.36       29.71     11.03 o
   1   1  11       30.94       72.02      8.25 o
   3   1  11      441.53      408.37     35.71 o
   5   1  11      720.80      666.93     37.76 o
   7   1  11     3398.51     3301.87    158.37 o
   9   1  11      572.46      501.30     57.95 o
  11   1  11      590.57      625.03     36.61 o
  13   1  11     1146.36     1232.17     91.92 o
 -16   2  11      706.45      676.68     71.93 o
 -14   2  11       16.91       59.85     16.57 o
 -12   2  11     1309.01     1185.67    115.10 o
 -10   2  11      589.65      562.86     46.59 o
  -8   2  11     2434.85     2142.69    121.22 o
  -6   2  11     3219.37     3104.54    184.29 o
  -4   2  11      381.17      338.41     38.06 o
  -2   2  11     1155.29     1317.61     74.89 o
   0   2  11      951.07      941.46     38.59 o
   2   2  11    12123.74    12295.53    493.13 o
   4   2  11     1016.05      899.79     37.63 o
   6   2  11     9113.97     8927.81    432.06 o
   8   2  11      624.96      563.39     83.23 o
  10   2  11       39.77       71.20     15.76 o
  12   2  11       60.57      103.94     32.56 o
 -15   3  11      221.66      244.19     52.68 o
 -13   3  11       60.24       25.87     22.80 o
 -11   3  11      473.17      486.95     65.95 o
  -9   3  11      173.22      127.79     33.72 o
  -7   3  11     1066.42     1100.04     98.08 o
  -5   3  11      869.92      833.76    109.73 o
  -3   3  11      358.60      358.54     39.59 o
  -1   3  11        0.25       11.35      7.97 o
   1   3  11      150.99      141.96     13.54 o
   3   3  11      140.54      124.93     12.26 o
   5   3  11     1343.60     1333.45     92.73 o
   7   3  11      329.19      314.45     37.73 o
   9   3  11      964.46      976.01     71.35 o
  11   3  11      132.67      118.47     32.74 o
  13   3  11      151.53      133.78     42.22 o
 -14   4  11      160.10       66.90     26.17 o
 -12   4  11      901.71      849.42     45.89 o
 -10   4  11     1305.15     1232.12     74.15 o
  -8   4  11      493.62      487.96     84.60 o
  -6   4  11        2.67        7.41     23.91 o
  -4   4  11      196.23      187.47     19.52 o
  -2   4  11    10117.64     9658.63    730.71 o
   0   4  11     5804.86     5624.78    242.12 o
   2   4  11      966.94      894.42     42.02 o
   4   4  11     6247.93     6467.63    306.42 o
   6   4  11      315.84      296.32     35.72 o
   8   4  11     1337.48     1429.06     49.77 o
  10   4  11      503.23      566.72     49.37 o
  12   4  11      278.95      222.75     55.50 o
 -15   5  11        5.02       29.77     27.66 o
 -13   5  11       47.18        4.93     47.10 o
 -11   5  11     1011.82      963.62     47.87 o
  -9   5  11     1099.47      988.99    109.73 o
  -7   5  11      348.53      318.76     61.91 o
  -5   5  11     5768.17     5552.67    537.00 o
  -3   5  11       84.70       87.05     18.39 o
  -1   5  11      238.17      281.99     36.78 o
   1   5  11      343.10      318.62     74.79 o
   3   5  11     1202.91     1254.43     63.89 o
   5   5  11      128.01      161.68     19.96 o
   7   5  11        6.10       34.07     13.52 o
   9   5  11      276.84      267.95     59.49 o
  11   5  11        9.88       18.37     20.17 o
 -14   6  11      621.04      585.26     61.45 o
 -12   6  11       17.36       25.30     15.16 o
 -10   6  11      268.16      215.01     56.48 o
  -8   6  11      163.18      159.16     46.53 o
  -6   6  11       26.73       50.27     20.84 o
  -4   6  11      350.47      296.70     73.56 o
  -2   6  11     2267.90     2265.69    224.36 o
   0   6  11     3777.01     3733.25    367.81 o
   2   6  11     8166.69     7724.46    296.13 o
   4   6  11     1738.92     1589.86     84.29 o
   6   6  11      767.01      837.16     60.16 o
   8   6  11      142.99      153.00     31.49 o
  10   6  11      374.93      441.68     35.92 o
  -9   7  11      983.33     1072.66     62.15 o
  -7   7  11     2529.57     2858.78    138.70 o
  -5   7  11       10.24        0.00     26.97 o
  -3   7  11      283.73      343.29     82.14 o
  -1   7  11      759.21      706.19    346.97 o
   1   7  11      122.40      146.81     27.05 o
   3   7  11      198.60      248.26     27.82 o
   5   7  11      272.03      310.55     40.54 o
   7   7  11      584.33      561.77     49.48 o
   9   7  11      340.04      371.10     33.54 o
 -10   8  11        6.96       82.63     25.60 o
  -8   8  11      601.72      528.37     81.50 o
  -6   8  11      749.38      820.21     94.40 o
  -4   8  11      147.40      140.99     51.49 o
  -2   8  11      343.16      354.32     56.40 o
   0   8  11      300.46      358.00     36.78 o
   2   8  11       23.25       77.61     33.10 o
   4   8  11       21.97       45.42     20.84 o
   6   8  11      134.67       73.17     56.15 o
   8   8  11       78.61      112.64     32.31 o
  -9   9  11     1780.23     1983.66    210.24 o
  -7   9  11     1538.62     1726.82    104.86 o
  -5   9  11      901.69      872.93     76.01 o
  -3   9  11     2597.84     2870.12    229.27 o
  -1   9  11       73.27      129.96     57.62 o
   1   9  11       24.07      156.93     66.21 o
   3   9  11        3.30       84.85     37.16 o
   5   9  11     1283.77     1027.76     68.82 o
   7   9  11       38.15       96.10     48.43 o
  -6  10  11      557.25      724.58     85.82 o
  -4  10  11      589.91      785.88    120.15 o
  -2  10  11        0.67       44.14     22.07 o
   0  10  11     1642.33     1737.28    145.90 o
   2  10  11      997.67     1061.74    160.61 o
   4  10  11      244.35      302.45     38.62 o
 -16   0  12      660.27      703.74     82.14 o
 -14   0  12        5.99       90.73     42.91 o
 -12   0  12      663.95      784.66    114.02 o
 -10   0  12      279.67      311.41     77.24 o
  -8   0  12       62.77       58.85     11.03 o
  -6   0  12     1527.63     1821.87    144.67 o
  -4   0  12     1784.82     2100.18    166.74 o
  -2   0  12     2761.49     2567.30    207.20 o
   0   0  12    11086.97    11137.01    729.48 o
   2   0  12    13017.78    14143.58    793.90 o
   4   0  12     5880.85     5854.19    314.61 o
   6   0  12      812.83      696.11     81.65 o
   8   0  12     2621.29     2326.02    169.44 o
  10   0  12        0.81        0.00     16.89 o
  12   0  12      104.24       61.60     19.68 o
 -15   1  12       44.16       70.84     22.98 o
 -13   1  12      208.75      237.48     77.03 o
 -11   1  12      453.56      387.99     64.40 o
  -9   1  12     3047.66     2922.09    210.07 o
  -7   1  12     3574.30     3503.30    194.51 o
  -5   1  12       12.60       36.15      6.37 o
  -3   1  12      775.32      859.50     50.19 o
  -1   1  12      437.46      492.27     66.75 o
   1   1  12      562.49      623.10     46.18 o
   3   1  12      832.42      802.28     33.56 o
   5   1  12      103.28       88.40     23.71 o
   7   1  12        0.78       51.17      9.29 o
   9   1  12       47.27       50.82     19.66 o
  11   1  12      189.56      273.34     55.40 o
  13   1  12      473.75      468.07     61.41 o
 -16   2  12      333.96      449.91     53.33 o
 -14   2  12        9.86        0.00     26.97 o
 -12   2  12       54.44       98.91     26.71 o
 -10   2  12        0.00       28.12     27.59 o
  -8   2  12      155.55      108.73     17.16 o
  -6   2  12      281.26      242.39     21.62 o
  -4   2  12     5760.89     6290.00    275.03 o
  -2   2  12     1552.49     1650.14     87.99 o
   0   2  12      254.67      286.28     25.28 o
   2   2  12     4055.72     3961.64    155.02 o
   4   2  12     4962.21     5058.26    202.36 o
   6   2  12     4972.56     4942.08    142.49 o
   8   2  12      460.32      428.30     31.70 o
  10   2  12      216.67      205.83     47.13 o
  12   2  12      202.92      193.37     55.29 o
 -15   3  12     1679.40     1834.82    157.74 o
 -13   3  12     1453.33     1444.65     84.44 o
 -11   3  12     2383.80     2407.36    219.46 o
  -9   3  12     4612.40     4797.62    182.47 o
  -7   3  12     1184.09     1255.75     85.71 o
  -5   3  12      985.45     1050.89     47.64 o
  -3   3  12       10.14       24.61      7.82 o
  -1   3  12      784.81      859.30     53.06 o
   1   3  12     2133.23     2217.70     85.25 o
   3   3  12     1919.79     1896.55     73.57 o
   5   3  12     3011.66     2927.63    140.67 o
   7   3  12       30.99       58.58      9.71 o
   9   3  12      203.32      200.27     36.28 o
  11   3  12       64.00      123.73     23.55 o
 -14   4  12      472.51      489.13     52.00 o
 -12   4  12        0.34       82.65     29.32 o
 -10   4  12      100.54      126.18     43.97 o
  -8   4  12      183.06      185.24     32.98 o
  -6   4  12      550.59      509.80     59.65 o
  -4   4  12      334.73      307.97     21.28 o
  -2   4  12      242.36      318.77     44.14 o
   0   4  12      197.51      158.62     21.28 o
   2   4  12        7.51       27.41     27.64 o
   4   4  12     1586.83     1757.09     48.86 o
   6   4  12        8.78        5.85      6.63 o
   8   4  12     1605.99     1631.41     69.64 o
  10   4  12      359.87      345.98     48.85 o
  12   4  12       80.10      122.37     38.56 o
 -13   5  12     4536.90     4601.68    218.12 o
 -11   5  12     2924.39     2995.89    225.80 o
  -9   5  12     1275.17     1303.06     79.28 o
  -7   5  12     1557.37     1666.32     76.90 o
  -5   5  12     3193.05     3269.81    311.41 o
  -3   5  12     2396.28     2156.58    207.20 o
  -1   5  12     2298.09     2281.63    219.46 o
   1   5  12       33.77       54.63     51.49 o
   3   5  12      579.22      572.68     30.61 o
   5   5  12      680.57      871.51     45.70 o
   7   5  12      122.08      123.50     22.18 o
   9   5  12     1749.39     1686.95     70.91 o
  11   5  12      422.77      355.06     24.34 o
 -12   6  12     1521.41     1405.33     70.88 o
 -10   6  12      533.26      626.37     51.06 o
  -8   6  12       82.10       88.24     25.77 o
  -6   6  12     1364.85     1293.46    134.86 o
  -4   6  12       52.44      101.76     26.97 o
  -2   6  12     2883.36     2844.38    158.16 o
   0   6  12     2786.41     2930.20    171.64 o
   2   6  12     2763.74     3032.61    237.85 o
   4   6  12     1911.35     2300.22    100.51 o
   6   6  12       54.69       63.37     16.70 o
   8   6  12      584.92      530.25     83.39 o
  10   6  12      177.46       75.39     44.77 o
 -11   7  12      567.30      576.74     37.41 o
  -9   7  12      156.07      150.50     35.64 o
  -7   7  12      695.81      818.36    112.79 o
  -5   7  12        4.83      106.66     55.17 o
  -3   7  12     2986.08     2774.49    191.26 o
  -1   7  12       41.50       61.30     35.55 o
   1   7  12      409.24      283.21     42.91 o
   3   7  12      361.28      300.46     31.06 o
   5   7  12      132.56       95.08     59.46 o
   7   7  12       19.32       19.06     37.34 o
   9   7  12      110.64       80.23     25.59 o
 -10   8  12      160.50      183.77     85.21 o
  -8   8  12      400.12      485.00     97.14 o
  -6   8  12      246.32      310.18    128.73 o
  -4   8  12      313.02      196.16     90.73 o
  -2   8  12      225.84      208.42     77.24 o
   0   8  12      485.85      750.33     89.50 o
   2   8  12     1154.14     1317.19    104.33 o
   4   8  12     2163.98     2388.13    134.71 o
   8   8  12       29.73       36.48     62.53 o
  -9   9  12      430.90      406.29     40.72 o
  -7   9  12      110.04      123.42    111.57 o
  -5   9  12      171.60      289.34     83.37 o
  -3   9  12      218.16      242.75     71.11 o
  -1   9  12      973.66      967.33     85.82 o
   1   9  12     1589.11     1780.19    152.03 o
   3   9  12      141.85      216.45     57.53 o
   5   9  12      970.83     1185.57    128.30 o
  -6  10  12      454.15      454.86     62.53 o
  -4  10  12      346.87      251.34    125.05 o
  -2  10  12      694.93      684.12    109.12 o
   0  10  12       95.21      165.51     83.37 o
   2  10  12      985.91     1277.52    147.12 o
 -15   1  13     1555.97     1644.23    174.41 o
 -13   1  13     2041.25     1989.28    189.42 o
 -11   1  13     1556.85     1436.59     79.18 o
  -9   1  13       47.77       43.95     13.15 o
  -7   1  13       25.37       51.57     19.62 o
  -5   1  13      904.76      926.29     56.21 o
  -3   1  13      135.87      163.69     23.91 o
  -1   1  13      142.73      156.92     20.25 o
   1   1  13     1366.79     1571.55     61.79 o
   3   1  13     1146.29     1062.91     42.36 o
   5   1  13       32.67       58.51     13.10 o
   7   1  13      363.41      375.32     44.13 o
   9   1  13      948.75      947.96     52.48 o
  11   1  13     1714.67     1744.59     73.24 o
 -14   2  13      354.47      258.72     69.20 o
 -12   2  13      142.58      149.46     49.05 o
 -10   2  13     2224.93     2075.41    150.66 o
  -8   2  13     2073.11     1963.10     80.99 o
  -6   2  13       54.83       57.40     12.66 o
  -4   2  13      464.29      416.60     33.75 o
  -2   2  13     3776.96     3904.53    214.55 o
   0   2  13     3116.85     3243.10    141.96 o
   2   2  13     6005.77     6120.63    235.07 o
   4   2  13     1502.14     1563.57     77.01 o
   6   2  13       88.87       56.22     21.11 o
   8   2  13      855.36      854.77     36.61 o
  10   2  13      163.10      195.48     40.03 o
  12   2  13       76.07      155.73     49.55 o
 -15   3  13       42.52       45.54     24.45 o
 -13   3  13      124.72      138.54     29.48 o
 -11   3  13      494.44      514.08     33.78 o
  -9   3  13     2073.93     2040.88    148.12 o
  -7   3  13      556.26      513.15     50.41 o
  -5   3  13       26.64       33.74      5.63 o
  -3   3  13      170.07      146.21     12.35 o
  -1   3  13      501.28      365.50     32.04 o
   1   3  13     1464.82     1160.34     52.13 o
   3   3  13     1811.66     1798.71     86.85 o
   5   3  13       16.56       45.58     11.03 o
   7   3  13     1170.40     1315.35     60.12 o
   9   3  13     1994.69     2008.85     78.45 o
  11   3  13      163.42      184.80     45.64 o
 -14   4  13      965.14      994.84    106.75 o
 -12   4  13      482.73      485.47     91.34 o
 -10   4  13      232.36      349.36     56.40 o
  -8   4  13      164.79      164.38     28.57 o
  -6   4  13     1457.00     1757.26     88.22 o
  -4   4  13     3144.59     2727.84    276.86 o
  -2   4  13     5341.78     5279.26    495.31 o
   0   4  13     5575.65     5368.45    297.22 o
   2   4  13      772.01      715.42     70.00 o
   4   4  13     7024.92     7463.52    193.78 o
   6   4  13      398.66      464.70     35.52 o
   8   4  13      179.41      191.49     44.79 o
  10   4  13       10.42       39.24     12.25 o
 -13   5  13      325.97      330.50     37.16 o
 -11   5  13      208.21      195.04     56.83 o
  -9   5  13      932.55      817.01     52.11 o
  -7   5  13      768.53      816.61     51.47 o
  -5   5  13     1614.38     1850.07    101.76 o
  -3   5  13     1947.10     2266.92    122.60 o
  -1   5  13     1711.90     1700.50     98.08 o
   1   5  13     1797.63     1934.47     86.74 o
   3   5  13      584.71      541.02     70.02 o
   5   5  13        2.63       11.07      8.03 o
   7   5  13      517.06      444.71     47.58 o
   9   5  13     3555.64     3445.10    141.56 o
 -12   6  13        6.32       34.91     24.52 o
 -10   6  13      103.99      102.49     30.39 o
  -8   6  13      152.33      150.83     31.86 o
  -6   6  13      370.77      497.77     77.24 o
  -4   6  13     5617.27     5838.33    592.17 o
  -2   6  13     5148.61     5096.59    513.70 o
   0   6  13      745.34      758.91    372.71 o
   2   6  13      262.51      298.54     32.97 o
   4   6  13        5.28       21.57     15.22 o
   6   6  13      254.13      235.45     47.83 o
   8   6  13      787.27      754.05     35.40 o
 -11   7  13     1229.73     1139.92    163.67 o
  -9   7  13     1558.64     1504.82    147.55 o
  -7   7  13      116.20      122.60     58.85 o
  -5   7  13      297.17      226.81     82.14 o
  -3   7  13       19.34       79.69     34.33 o
  -1   7  13      113.60      219.46     82.14 o
   1   7  13      299.04      217.01     78.47 o
   3   7  13     1579.34     1517.93    118.28 o
   5   7  13       60.90       40.79     11.25 o
   7   7  13      219.07       76.31    101.67 o
 -10   8  13      827.31      810.53     93.79 o
  -8   8  13      350.57      546.94    158.16 o
  -6   8  13        0.86       98.08    101.76 o
  -4   8  13       44.36       87.05     39.23 o
  -2   8  13       66.37       71.11     35.55 o
   0   8  13        1.72      109.12     46.59 o
   2   8  13      322.34      398.46    404.59 o
   4   8  13       39.46        0.00     22.96 o
   6   8  13     1014.88      980.12    105.98 o
  -7   9  13     1372.80     1442.90    117.56 o
  -5   9  13      323.06      327.35    123.83 o
  -3   9  13      422.74      463.44     61.30 o
  -1   9  13       17.94        0.00     28.20 o
   1   9  13      150.12      118.92     47.81 o
   3   9  13      272.94      419.30    102.99 o
  -2  10  13      501.57      485.51     62.53 o
   0  10  13      133.26      213.33    137.31 o
 -14   0  14       27.42       91.95     36.78 o
 -12   0  14       23.68       79.69     38.01 o
 -10   0  14     2898.96     2694.80    179.00 o
  -8   0  14     1450.49     1539.89     84.60 o
  -6   0  14     1653.47     1655.38    112.66 o
  -4   0  14     3073.67     3317.62    251.34 o
  -2   0  14     8156.87     8470.61    722.13 o
   0   0  14      560.88      616.27     48.93 o
   2   0  14     6900.07     7093.24    470.73 o
   4   0  14     1573.84     1564.54     76.63 o
   6   0  14       16.55       33.35     31.26 o
   8   0  14      439.13      486.28     37.86 o
  10   0  14      211.56      177.71     61.30 o
 -15   1  14       15.31       83.90     38.17 o
 -13   1  14     1173.65     1153.14    178.39 o
 -11   1  14      714.16      787.74     49.32 o
  -9   1  14     2084.22     2127.26    153.38 o
  -7   1  14       28.96       56.37     12.72 o
  -5   1  14      225.76      255.23     28.37 o
  -3   1  14      260.46      251.55     23.73 o
  -1   1  14       67.75       18.26     22.07 o
   1   1  14      167.74      157.64     18.40 o
   3   1  14      428.21      450.70     37.78 o
   5   1  14      428.50      425.61     51.10 o
   7   1  14      494.31      562.42     54.12 o
   9   1  14     2263.96     2378.09     94.70 o
  11   1  14       52.89       57.12     35.01 o
 -14   2  14      184.43      194.64     53.18 o
 -12   2  14        0.96       11.81     39.23 o
 -10   2  14      220.36      246.33     37.06 o
  -8   2  14     1674.46     1722.85     79.40 o
  -6   2  14     2295.34     2476.20    136.84 o
  -4   2  14     1055.72     1021.58     58.53 o
  -2   2  14     2672.35     2794.01    153.44 o
   0   2  14     9189.03     9615.06    440.45 o
   2   2  14     4662.94     4495.98    213.06 o
   4   2  14       51.10       39.23     13.10 o
   6   2  14      287.16      292.92     25.21 o
   8   2  14      102.71       98.88     23.07 o
  10   2  14       40.07       72.78     15.21 o
 -13   3  14     2666.21     2698.17    172.81 o
 -11   3  14     1563.84     1617.77    124.89 o
  -9   3  14     1399.82     1591.35     81.69 o
  -7   3  14      935.33     1009.03     37.27 o
  -5   3  14     1226.23     1261.49     72.44 o
  -3   3  14     1815.20     1906.34    117.64 o
  -1   3  14      707.30      843.66     91.95 o
   1   3  14      730.14      737.06     52.71 o
   3   3  14      349.34      344.96     40.87 o
   5   3  14      175.02      209.28     24.66 o
   7   3  14       12.69       33.67     12.92 o
   9   3  14     1686.03     1953.56     82.54 o
  11   3  14     1761.66     1818.67    102.73 o
 -14   4  14      182.40      238.32    107.86 o
 -12   4  14       83.36      115.27     28.80 o
 -10   4  14      811.92      841.40     66.25 o
  -8   4  14       64.56       40.54     24.54 o
  -6   4  14      501.77      486.23     65.27 o
  -4   4  14      140.09      116.72     16.96 o
  -2   4  14      139.17      107.18     20.59 o
   0   4  14     1463.94     1377.63     59.46 o
   2   4  14      356.15      403.06     47.73 o
   4   4  14      213.92      138.78     34.39 o
   6   4  14      563.12      501.16     43.53 o
   8   4  14      833.08      909.70     59.99 o
  10   4  14      236.16      331.32     46.54 o
 -13   5  14      898.77     1067.28    112.18 o
 -11   5  14     1155.42     1227.21     92.56 o
  -9   5  14     1280.14     1441.18     89.47 o
  -7   5  14       39.22       48.01     18.83 o
  -5   5  14      346.73      360.45     84.60 o
  -3   5  14       88.17      142.22     36.78 o
  -1   5  14      243.25      150.80     40.46 o
   1   5  14      712.16      328.43    166.77 o
   3   5  14      128.59       94.57     23.97 o
   5   5  14       12.82       53.73     18.58 o
   7   5  14      842.47      940.34     40.22 o
   9   5  14      493.74      615.31     46.77 o
 -12   6  14      141.54      139.92     61.51 o
 -10   6  14      678.32      626.82     41.98 o
  -8   6  14      177.78      156.19     46.50 o
  -6   6  14        8.48        0.00     26.97 o
  -4   6  14     2375.53     2399.33    164.29 o
  -2   6  14     1497.22     1560.73    109.12 o
   0   6  14     2404.33     2687.45    182.68 o
   2   6  14      944.56      916.30    108.50 o
   4   6  14      268.37      235.40     50.53 o
   6   6  14       77.06      111.02     41.39 o
   8   6  14      715.97      784.25     59.94 o
 -11   7  14      226.11      347.72     35.04 o
  -9   7  14       57.18      120.76     35.92 o
  -7   7  14      741.64      700.06     64.98 o
  -5   7  14      191.99      232.94    107.89 o
  -3   7  14      178.97      131.18     61.30 o
  -1   7  14        0.50       71.11     35.55 o
   1   7  14     1379.90     1272.61    140.99 o
   3   7  14     1155.95     1124.10     67.47 o
   5   7  14        0.93       10.16     18.29 o
   7   7  14      195.67      109.72     34.65 o
  -8   8  14      431.80      347.70     53.61 o
  -6   8  14      131.82      253.79     95.63 o
  -4   8  14      248.29      486.73    139.77 o
  -2   8  14     1423.01     1652.68    144.67 o
   0   8  14     2877.82     3052.80    261.14 o
   2   8  14      440.72      350.64    100.53 o
   4   8  14       23.83       23.29     94.40 o
  -5   9  14      169.37      304.05    152.03 o
  -3   9  14      992.48      937.91    142.22 o
  -1   9  14      260.09      305.28    150.80 o
   1   9  14     1136.15     1251.77    186.36 o
   3   9  14       44.00       52.72     36.78 o
 -13   1  15       67.30      150.28     41.01 o
 -11   1  15     1640.74     1610.89    124.61 o
  -9   1  15        0.38       13.91     40.46 o
  -7   1  15      575.87      524.16     61.32 o
  -5   1  15      405.79      355.90     49.02 o
  -3   1  15      695.49      675.53     78.01 o
  -1   1  15     2117.69     2108.92    210.26 o
   1   1  15      178.51      144.94     13.17 o
   3   1  15     1975.47     2069.84     61.31 o
   5   1  15     1630.61     1656.99     56.89 o
   7   1  15     1681.60     1695.23     90.45 o
   9   1  15     1087.31     1127.48     49.20 o
  11   1  15     1407.73     1606.65    120.33 o
 -14   2  15      501.48      352.08     53.71 o
 -12   2  15       26.59       71.26     51.71 o
 -10   2  15      594.82      666.06     41.50 o
  -8   2  15     6507.44     6729.08    394.01 o
  -6   2  15     5706.60     5906.18    202.19 o
  -4   2  15     3463.25     3239.55    109.52 o
  -2   2  15     3734.82     4055.39    271.39 o
   0   2  15       30.43       93.89     18.21 o
   2   2  15      199.98      213.85     25.71 o
   4   2  15      118.37      129.44     16.71 o
   6   2  15        0.93       43.04     23.32 o
   8   2  15      622.31      590.62     26.82 o
  10   2  15     1458.16     1476.55    109.85 o
 -13   3  15     1016.06      957.48    103.15 o
 -11   3  15     1108.09      992.80     63.75 o
  -9   3  15      241.65      317.20     24.61 o
  -7   3  15     1099.36      940.21     51.93 o
  -5   3  15        0.15       33.64     23.57 o
  -3   3  15     2262.42     2701.58    137.98 o
  -1   3  15      232.81      310.01     52.70 o
   1   3  15      184.96      237.07     33.53 o
   3   3  15      477.53      403.16     46.66 o
   5   3  15      692.29      770.89     32.89 o
   7   3  15       95.40       45.19     33.32 o
   9   3  15      270.65      233.23     44.12 o
 -12   4  15        8.30      140.99     57.62 o
 -10   4  15     2892.75     2977.36    166.00 o
  -8   4  15      569.61      623.46     32.91 o
  -6   4  15     1379.93     1515.20     61.21 o
  -4   4  15     4522.75     3741.13    695.15 o
  -2   4  15       29.82       16.27     11.65 o
   0   4  15      572.02      492.88     83.98 o
   2   4  15     3785.80     3560.30    121.60 o
   4   4  15     1368.82     1204.14     51.19 o
   6   4  15        3.24       33.66     30.26 o
   8   4  15      181.90      213.55     40.29 o
 -11   5  15      391.89      383.51     57.01 o
  -9   5  15        6.94       47.10     56.23 o
  -7   5  15      570.62      526.41     34.55 o
  -5   5  15      623.68      601.98     90.73 o
  -3   5  15     1538.69     1770.38    120.15 o
  -1   5  15     1732.68     1788.77    117.70 o
   1   5  15       20.80       23.40     21.07 o
   3   5  15      403.91      387.10     19.02 o
   5   5  15     1425.57     1536.40     61.79 o
   7   5  15       28.41       20.30     16.97 o
   9   5  15     1009.76     1067.60     61.18 o
 -10   6  15        0.49       38.72     49.54 o
  -8   6  15     1165.58     1268.39    153.87 o
  -6   6  15     5098.05     5347.92   2167.61 o
  -4   6  15      491.26      697.61     61.30 o
  -2   6  15     1939.26     1966.54    160.61 o
   0   6  15      396.82      419.30     42.91 o
   2   6  15        4.06       51.58     31.88 o
   4   6  15       34.87       42.26     16.28 o
   6   6  15        7.41       18.48     13.10 o
  -9   7  15      640.69      629.63    121.38 o
  -7   7  15      120.48       89.50     93.18 o
  -5   7  15      132.80      231.72     98.08 o
  -3   7  15      633.15      739.29     67.43 o
  -1   7  15     1709.71     1725.02    139.77 o
   1   7  15        3.38        0.00     26.97 o
   3   7  15      339.82      249.83     53.56 o
   5   7  15      633.28      679.02     75.18 o
  -8   8  15      256.89      330.95     45.03 o
  -6   8  15       16.42       98.08     50.27 o
  -4   8  15       71.91      106.66     41.68 o
  -2   8  15       76.18      143.44     57.62 o
   0   8  15      257.79      338.38    127.51 o
   2   8  15      116.49      136.09     69.88 o
   4   8  15      193.18      160.44     70.07 o
  -3   9  15       16.57       99.31     66.21 o
  -1   9  15       49.90        0.00     30.65 o
 -14   0  16        0.09       26.97     23.29 o
 -12   0  16      314.65      312.64     89.50 o
 -10   0  16     1087.52      994.31    111.57 o
  -8   0  16     5996.24     6464.52    296.05 o
  -6   0  16     4869.97     5098.01    364.58 o
  -4   0  16     4635.55     4763.11    252.56 o
  -2   0  16     7746.58     7862.50    398.46 o
   0   0  16       82.70      102.99     28.20 o
   2   0  16       15.97       53.79     20.84 o
   4   0  16      530.03      512.96     52.86 o
   6   0  16      560.69      636.29    136.09 o
   8   0  16      440.28      465.86     91.88 o
  10   0  16     1325.61     1554.92    211.49 o
 -13   1  16       31.28       26.81     45.98 o
 -11   1  16       26.26       72.15     21.14 o
  -9   1  16      188.21      161.05     34.08 o
  -7   1  16      595.15      660.39     47.92 o
  -5   1  16       51.45       81.17     16.12 o
  -3   1  16     2651.42     2955.45    108.80 o
  -1   1  16      118.72      116.70     42.30 o
   1   1  16      808.68      868.55     46.22 o
   3   1  16      779.19      883.30     63.23 o
   5   1  16      699.40      646.59     30.23 o
   7   1  16        7.05       54.91     17.24 o
   9   1  16      562.73      578.77     44.74 o
 -12   2  16      607.15      601.99     48.43 o
 -10   2  16      121.68      106.63     35.04 o
  -8   2  16      205.83      167.10     29.93 o
  -6   2  16     1420.56     1543.74     91.03 o
  -4   2  16     6728.16     7110.99    511.21 o
  -2   2  16     4068.54     4215.38    174.59 o
   0   2  16      537.01      505.21     82.18 o
   2   2  16      410.79      440.48     56.04 o
   4   2  16      332.64      305.64     25.76 o
   6   2  16       55.24       74.49     17.88 o
   8   2  16        1.65       43.07     15.35 o
 -13   3  16      382.38      343.17     32.04 o
 -11   3  16      147.80      141.87     48.43 o
  -9   3  16      215.51      163.67     42.32 o
  -7   3  16     1306.21     1370.53     51.88 o
  -5   3  16      437.42      483.59     40.55 o
  -3   3  16       22.94       57.85     17.39 o
  -1   3  16      135.63      138.12     23.27 o
   1   3  16       15.35       46.03     13.73 o
   3   3  16      505.15      647.50     39.94 o
   5   3  16      990.94     1101.32     60.07 o
   7   3  16     2412.57     2600.08    108.36 o
   9   3  16     2397.74     2319.02    129.70 o
 -12   4  16      246.83      289.06     45.07 o
 -10   4  16      230.62      196.28     38.70 o
  -8   4  16       42.72        9.64     18.93 o
  -6   4  16      457.12      514.66     33.59 o
  -4   4  16       10.24        8.99      7.42 o
  -2   4  16     2195.59     1851.74    301.22 o
   0   4  16       30.49       27.62     39.23 o
   2   4  16     1018.20     1015.77     43.21 o
   4   4  16     2071.26     2078.16    111.06 o
   6   4  16      285.40      181.58     45.48 o
   8   4  16      718.74      740.16     92.73 o
 -11   5  16      200.30      187.06     52.93 o
  -9   5  16      180.68      148.80     21.72 o
  -7   5  16        1.45       12.84      5.85 o
  -5   5  16        3.36      101.76     49.04 o
  -3   5  16      347.79      305.28    138.54 o
  -1   5  16      445.45      587.27     56.40 o
   1   5  16      116.91       63.84     63.14 o
   3   5  16       69.46       47.67     11.61 o
   5   5  16     1442.08        2.45     15.94 o
   7   5  16      479.61       18.39     15.94 o
 -10   6  16       26.86       45.98     24.09 o
  -8   6  16      652.31      623.97     49.32 o
  -6   6  16     1640.53     2098.96    165.51 o
  -4   6  16     2097.29     2416.50    188.81 o
  -2   6  16      361.31      359.23    148.35 o
   0   6  16       59.65       53.95     26.97 o
   2   6  16        0.09       32.09     66.82 o
   4   6  16      378.55      436.86     73.78 o
   6   6  16     1992.29        2.45      8.58 o
  -9   7  16      394.56      355.58     53.08 o
  -7   7  16      312.87      219.46    109.12 o
  -5   7  16      140.68      140.99     55.17 o
  -3   7  16      842.51      836.15     79.69 o
  -1   7  16       84.14      323.67     95.63 o
   1   7  16        0.13       35.55     18.39 o
   3   7  16      277.61      356.20     43.24 o
   5   7  16      167.75      195.24    102.35 o
  -6   8  16     1449.25     1723.79    194.94 o
  -4   8  16     1419.53     1379.28    205.97 o
  -2   8  16      788.46      818.98    126.28 o
   0   8  16      268.75      174.10     85.82 o
   2   8  16       27.18      136.09     89.50 o
 -13   1  17        9.16        9.24     22.07 o
 -11   1  17       40.20        5.70     22.68 o
  -9   1  17      115.93      148.89     34.49 o
  -7   1  17       21.08       15.89      8.15 o
  -5   1  17     1855.75     2016.27     77.15 o
  -3   1  17      906.09      866.38     64.08 o
  -1   1  17      295.53      403.37     66.60 o
   1   1  17     1308.06     1443.41     49.83 o
   3   1  17     2256.04     2277.18     91.78 o
   5   1  17      983.52     1095.87     46.32 o
   7   1  17     1246.69     1328.98     64.93 o
   9   1  17     1018.85      974.70     60.70 o
 -12   2  17      933.04      901.20     97.04 o
 -10   2  17     1479.56     1504.84     75.11 o
  -8   2  17     1065.92     1097.48     60.46 o
  -6   2  17     1115.58     1202.21     57.16 o
  -4   2  17      451.62      427.38     37.13 o
  -2   2  17      642.40      574.89     72.34 o
   0   2  17      178.22      119.84     76.01 o
   2   2  17       36.48       37.06     17.44 o
   4   2  17     1146.96     1158.73     71.85 o
   6   2  17      544.22      466.80     65.48 o
   8   2  17       13.46       38.90     36.37 o
 -11   3  17      105.35       78.80     21.88 o
  -9   3  17        7.78       26.00      8.90 o
  -7   3  17     3453.42     3530.49    188.28 o
  -5   3  17      100.38      116.65     24.69 o
  -3   3  17      722.85      671.84     55.80 o
  -1   3  17     1121.87     1118.70    114.75 o
   1   3  17     1020.75     1062.01     51.23 o
   3   3  17        0.91       29.65     14.27 o
   5   3  17      571.72      616.90     34.22 o
   7   3  17       72.45       56.32     15.78 o
 -12   4  17     1856.79     1900.12    125.99 o
 -10   4  17     1542.01     1450.86     67.42 o
  -8   4  17     3057.48     3088.95    121.03 o
  -6   4  17      599.76      595.80     39.94 o
  -4   4  17     1295.56     1197.76     74.83 o
  -2   4  17      181.28      164.74     33.92 o
   0   4  17      106.67       90.45     22.98 o
   2   4  17      167.50      191.22     50.33 o
   4   4  17      649.87      665.24     46.40 o
   6   4  17       83.13      122.33     30.25 o
 -11   5  17      617.82      637.19     61.30 o
  -9   5  17      285.39      236.06     43.92 o
  -7   5  17     1169.94      866.84    159.81 o
  -5   5  17       36.58       51.49     25.75 o
  -3   5  17       18.29       46.59     24.52 o
  -1   5  17      560.86      621.59     69.88 o
   1   5  17     1535.06     1830.46    145.90 o
   3   5  17      240.77      264.23     42.83 o
  -8   6  17      996.95     1128.73    122.28 o
  -6   6  17      177.39      185.13     72.34 o
  -4   6  17        6.57        0.00     33.10 o
  -2   6  17      692.64      869.25     80.92 o
   0   6  17      241.37      393.55    112.79 o
   2   6  17       61.30       29.42     33.72 o
   4   6  17       60.05       75.35     29.03 o
  -7   7  17      278.30      361.68     47.81 o
  -5   7  17      172.39      169.19     89.50 o
  -3   7  17       89.06      138.54     71.11 o
  -1   7  17      190.12      213.33    106.66 o
   1   7  17      698.26      692.70    105.44 o
   3   7  17     4186.83     4583.49    502.82 o
 -12   0  18     1897.86     1804.71    210.88 o
 -10   0  18     2396.48     2378.67    146.03 o
  -8   0  18     2782.20     2899.45    267.27 o
  -6   0  18     1506.82     1519.02     91.46 o
  -4   0  18     1514.59     1515.37    122.60 o
  -2   0  18       82.52      177.77     88.27 o
   0   0  18       94.25       51.49     24.52 o
   2   0  18        3.88       51.58     18.55 o
   4   0  18     1033.97     1147.02     66.11 o
   6   0  18        0.00       25.82     58.24 o
   8   0  18        0.20       22.36     33.72 o
 -11   1  18       25.55       30.00     17.49 o
  -9   1  18      279.15      311.07     43.89 o
  -7   1  18      420.46      450.82     44.14 o
  -5   1  18       49.59       38.66     16.03 o
  -3   1  18       75.04       52.72     14.48 o
  -1   1  18      358.52      410.24     42.91 o
   1   1  18      165.91      179.50     36.93 o
   3   1  18     1190.85     1399.92     67.79 o
   5   1  18        0.06       19.40     14.15 o
   7   1  18       24.72       46.71     28.28 o
 -12   2  18      366.77      327.31     37.39 o
 -10   2  18     1291.20     1277.10     56.19 o
  -8   2  18     4322.19     4680.76    191.76 o
  -6   2  18     1414.64     1674.89    104.16 o
  -4   2  18      110.18       90.81     19.92 o
  -2   2  18      161.93      178.69     92.56 o
   0   2  18      381.22      290.02     80.47 o
   2   2  18       15.08       66.76     16.34 o
   4   2  18        7.81        0.00     31.45 o
   6   2  18       34.77       45.46     27.93 o
 -11   3  18      560.06      535.04     98.21 o
  -9   3  18      909.86     1014.09     57.51 o
  -7   3  18      966.35      984.18     43.89 o
  -5   3  18     1439.81     1550.53     95.87 o
  -3   3  18      191.39      189.26     48.09 o
  -1   3  18       12.56       77.67     25.96 o
   1   3  18      400.04      505.33     99.31 o
   3   3  18     3285.54     3499.12    142.80 o
   5   3  18     1379.47     1397.22     58.21 o
   7   3  18      702.92      803.79     57.16 o
 -10   4  18      208.06      182.00     56.86 o
  -8   4  18        0.34       22.93      9.91 o
  -6   4  18      724.08      757.60     72.51 o
  -4   4  18        0.01       14.47      7.46 o
  -2   4  18       53.05       40.94     17.78 o
   0   4  18      182.48      172.85     49.01 o
   2   4  18      113.14       51.16     30.75 o
   4   4  18      259.05      233.41     44.01 o
   6   4  18      108.61       60.26     27.02 o
  -9   5  18      112.59       62.81     34.94 o
  -7   5  18      337.06      351.87    133.64 o
  -5   5  18      360.25      327.35     93.18 o
  -3   5  18      971.83     1118.13    104.21 o
  -1   5  18     1069.79     1210.09    101.76 o
   1   5  18     2029.61     2052.37    176.55 o
   3   5  18      633.19      665.21     72.44 o
   5   5  18     2576.51     3009.10    236.69 o
  -8   6  18      977.92     1203.06    101.86 o
  -6   6  18      303.14      402.14     68.66 o
  -4   6  18       14.95      123.83     49.04 o
  -2   6  18      433.45      291.79    110.34 o
   0   6  18      752.37      757.68    115.25 o
   2   6  18     2285.37     2845.60    419.30 o
  -5   7  18       17.00        0.00     31.88 o
  -3   7  18        2.99       96.86     63.75 o
  -1   7  18       27.00      154.48     99.31 o
 -11   1  19      277.85      270.91     35.89 o
  -9   1  19     1964.73     2087.22     87.34 o
  -7   1  19       22.93       32.96     15.83 o
  -5   1  19     1101.90     1207.11     58.54 o
  -3   1  19     1008.19     1002.05     76.05 o
  -1   1  19     2374.33     2563.46    192.44 o
   1   1  19      496.89      635.01     39.43 o
   3   1  19      463.93      585.86     47.81 o
   5   1  19      407.58      478.56     38.48 o
 -10   2  19     2617.50     2519.22    186.13 o
  -8   2  19       23.28       30.18     22.96 o
  -6   2  19      772.94      677.55     35.73 o
  -4   2  19        9.88        6.23     11.29 o
  -2   2  19      146.99      156.41     45.13 o
   0   2  19     1956.00     2127.05    123.87 o
   2   2  19       35.12       18.79     16.96 o
   4   2  19      454.19      449.14     50.91 o
   6   2  19        8.97       12.11     22.30 o
  -9   3  19      175.51      151.62     37.77 o
  -7   3  19      753.74      736.40     53.75 o
  -5   3  19       10.76       16.31     12.99 o
  -3   3  19     1197.54     1432.86    155.38 o
  -1   3  19       46.53       91.77     26.65 o
   1   3  19      388.21      203.55     42.04 o
   3   3  19     1069.38     1017.93     45.17 o
   5   3  19      110.09       73.03     27.41 o
  -8   4  19     2280.71     2352.36    249.13 o
  -6   4  19     2105.99     1739.33    232.24 o
  -4   4  19      451.93      319.78     51.94 o
  -2   4  19      827.56      760.47    202.91 o
   0   4  19       86.68       69.84     51.06 o
   2   4  19     1113.68     1013.06     49.89 o
   4   4  19     2213.65     1827.97    162.10 o
  -7   5  19      367.45      370.26     51.49 o
  -5   5  19        1.76      106.66     55.17 o
  -3   5  19     1562.11     1630.61    136.09 o
  -1   5  19      135.91      256.24     98.08 o
   1   5  19      375.16      529.64     88.27 o
   3   5  19     1165.38     1430.81    114.87 o
  -4   6  19       47.62       78.47     52.72 o
  -2   6  19      295.87      312.64     42.91 o
   0   6  19       16.64      209.65    134.86 o
 -10   0  20      878.44      902.65     74.17 o
  -8   0  20     1403.09     1323.40    140.31 o
  -6   0  20        0.06        4.84     30.65 o
  -4   0  20        0.16       36.78     41.68 o
  -2   0  20      677.22      568.88    158.16 o
   0   0  20      155.47      198.62     57.62 o
   2   0  20      330.72      398.46    148.35 o
   4   0  20        0.08       45.04     19.88 o
  -9   1  20        1.83        0.00     20.53 o
  -7   1  20      292.20      272.93     51.15 o
  -5   1  20      239.84      209.49     34.47 o
  -3   1  20      693.64      839.77     51.58 o
  -1   1  20      661.25      717.00     50.36 o
   1   1  20        5.06        0.00     12.66 o
   3   1  20       97.84       62.45     16.18 o
  -8   2  20      158.34      202.46     48.46 o
  -6   2  20      248.71      211.49     45.05 o
  -4   2  20      317.26      226.80     36.42 o
  -2   2  20       10.71       31.74     22.80 o
   0   2  20        2.03        0.00     12.44 o
   2   2  20      117.04      110.24     30.75 o
   4   2  20      383.44      349.71     23.17 o
  -7   3  20        9.08        8.91     18.40 o
  -5   3  20       61.75       35.30     16.12 o
  -3   3  20     1687.77     1674.61    142.21 o
  -1   3  20     4627.28     5193.35    479.93 o
   1   3  20      572.75      483.17     57.01 o
   3   3  20      157.29      114.87     42.51 o
  -6   4  20      789.25      637.53     76.01 o
  -4   4  20      464.07      345.74     55.17 o
  -2   4  20      649.94      772.40    116.47 o
   0   4  20      170.11      202.29    100.53 o
   2   4  20        8.04       60.08     44.14 o
  -5   5  20      352.05      453.63     62.53 o
  -3   5  20      247.78      263.60    167.97 o
  -1   5  20       77.51      133.64     87.05 o
  -7   1  21     1116.32     1077.24     63.59 o
  -5   1  21     1262.37     1252.72    107.90 o
  -3   1  21      692.41      685.94     73.25 o
  -1   1  21     2504.64     2642.82    275.94 o
   1   1  21      700.91      762.06     81.84 o
  -6   2  21       16.10       16.93     10.89 o
  -4   2  21      884.43      856.92     74.47 o
  -2   2  21      799.71      684.84     73.91 o
   0   2  21      280.39      174.96     77.24 o
   2   2  21       13.91       29.51     20.84 o
  -5   3  21        8.68        5.69      8.00 o
  -3   3  21      133.48       55.97     20.45 o
  -1   3  21      379.19      251.49     31.21 o
  -4   0  22       23.77       15.94     13.49 o
  -2   0  22      537.89      686.57     79.69 o
  -3   1  22        4.63       30.25     15.19 o
 
